# Supplementary material for: Laser microdissection-based microproteomics of the hippocampus of a rat epilepsy model reveals regional differences in protein abundances
Source: Sci Rep. 2020 Mar 10;10:4412. doi: 10.1038/s41598-020-61401-8 (PMC7064578; doi:10.1038/s41598-020-61401-8)
Supplement: Supplementary file 2 — Supplementary Dataset 1. [file 41598_2020_61401_MOESM2_ESM.xlsx]

## Sheet: Sheet1
Supplementary Dataset 1. Differentially expressed proteins found in the granular layer of the dorsal dentate gyrus (GL-dDG). The table shows details about the proteins identified as differentially expressed in the GL-dDG from the hippocampus of the PPS animals. We record name of proteins, Log2FC, p-value, adj.pvalue, accession number, gene symbol and uniqueness (whether the protein is only found …
Protein name	Log2FC	P-value	Adj.pvalue	Accession number	GeneSymbol	Exclusive
Synaptojanin-1	-2.02581	0.000610775	0.200415	Q62910	Synj1	yes
LOC683667 protein	-1.75554	0.0328093	0.679396	B0BNJ1	Sri	yes
X-prolyl aminopeptidase (Aminopeptidase P) 1, soluble, isoform CRA_a	-1.6642	0.00615692	0.50256	A0A0G2JV31	Xpnpep1	yes
Histidine triad nucleotide-binding protein 1	-1.54844	0.012117	0.545719	P62959	Hint1	yes
Eukaryotic translation initiation factor 5	-1.47579	0.0137525	0.545719	Q07205	Eif5	no
ATP synthase-coupling factor 6, mitochondrial	-1.42821	0.00173278	0.276955	P21571	Atp5j	yes
NADH dehydrogenase (Ubiquinone) Fe-S protein 3 (Predicted)	-1.41591	0.00675072	0.50256	D3ZG43	Ndufs3	no
Ankyrin 2	-1.37373	0.00211121	0.289236	F1M9N9	Ank2	no
Thimet oligopeptidase	-1.32714	0.0471169	0.779053	P24155	Thop1	yes
NSF attachment protein gamma	-1.32147	0.0222888	0.593749	A0A0G2K350	Napg	yes
Dihydrolipoyllysine-residue acetyltransferase component of pyruvate dehydrogenase complex, mitochondrial	-1.27375	0.0169176	0.546083	P08461	Dlat	yes
Ethanolamine-phosphate cytidylyltransferase	-1.25943	0.0364897	0.679396	O88637	Pcyt2	yes
Ferritin	-1.11207	0.0153644	0.545719	Q66HI5	Fth1	no
Alpha-internexin	-1.05406	0.0119051	0.545719	P23565	Ina	no
Glyceraldehyde-3-phosphate dehydrogenase	-0.996049	0.0385864	0.679396	P04797	Gapdh	yes
Peptidyl-prolyl cis-trans isomerase	-0.938041	0.0389643	0.679396	B0BNL2	Pin1	yes
Cytochrome b-c1 complex subunit 8	-0.880033	0.0290232	0.647285	Q7TQ16	Uqcrq	no
Oxidation resistance protein 1	-0.822025	0.0279526	0.638252	A0A0G2K7Y2	Oxr1	no
ARP1 actin-related protein 1 homolog B	-0.764017	0.00458371	0.472127	B2RYJ7	Actr1b	yes
AP2-associated protein kinase 1	-0.706009	0.00066502	0.200415	F1LRI7	Aak1	yes
Microtubule-associated protein 1B	-0.648001	0.0205453	0.579498	P15205	Map1b	no
Fatty acid synthase	-0.589993	0.0150018	0.545719	P12785	Fasn	no
Crystallin zeta-like 1	-0.531985	0.0413985	0.703958	Q5XI39	Cryzl1	yes
Fumarylacetoacetate hydrolase domain-containing protein 2	-0.473977	0.025785	0.624505	B2RYW9	Fahd2	yes
RuvB-like 1	-0.415969	0.00978901	0.545719	P60123	Ruvbl1	no
Adenylosuccinate lyase	-0.357961	0.00723888	0.50256	D3ZW08	Adsl	yes
Annexin	-0.299953	0.0382089	0.679396	Q5XI77	Anxa11	yes
Dusp3 protein	-0.241945	0.0242086	0.610948	B5DFF7	Dusp3	no
RAN-binding protein 3	-0.183937	0.0346122	0.679396	M0R5Q3	Ranbp3	no
ZW10 interactor	-0.125929	0.038842	0.679396	Q8VIL3	Zwint	yes
Protein NDRG4	-0.0679207	0.0168958	0.546083	D3Z831	Ndrg4	no
Thioredoxin reductase 1, cytoplasmic	-0.00991272	0.0308808	0.673061	R9PXU4	Txnrd1	no
Dedicator of cytokinesis 10	0.0480953	0.00733664	0.50256	A0A0G2K0X2	Dock10	no
Parkinson disease 7 domain containing 1	0.106103	0.0140133	0.545719	D3ZVI9	LOC100911365	no
Biliverdin reductase B	0.164111	0.0380046	0.679396	B5DF65	Blvrb	yes
Thyroid hormone receptor-associated protein 3	0.222119	0.0216886	0.593749	Q5M7V8	Thrap3	yes
Brain-specific angiogenesis inhibitor 1-associated protein 2	0.280127	0.0197071	0.573739	Q6GMN2	Baiap2	no
SAP domain-containing ribonucleoprotein	0.338135	0.0145783	0.545719	Q498U4	Sarnp	yes
Receptor of activated protein C kinase 1	0.396143	0.0385306	0.679396	P63245	Rack1	no
NADH dehydrogenase [ubiquinone] iron-sulfur protein 6, mitochondrial	0.454152	0.0148582	0.545719	D3ZCZ9	LOC100912599	no
Uncharacterized protein	0.51216	0.0115335	0.545719	D4A4D5	LOC498555	yes
Neutral cholesterol ester hydrolase 1	0.570168	0.0322462	0.679396	B2GV54	Nceh1	yes
RCG48018	0.628176	0.0260482	0.624505	Q6AYA7	Rfk	yes
Elongation factor 1-alpha	0.686184	0.0143086	0.545719	M0R757	LOC100360413	yes
Septin-2	0.744192	0.000835933	0.200415	Q91Y81	Sept2.	no
Glutathione S-transferase	0.8022	0.0197428	0.573739	B6DYP8	Gsta1	yes
Lambda-crystallin homolog	0.860208	0.00995878	0.545719	Q811X6	Cryl1	yes
Protein RUFY3	0.918216	0.00117233	0.224852	Q5FVJ0	Rufy3	yes
PC4 and SFRS1-interacting protein	0.976224	0.000438588	0.200415	Q566D6	Psip1	no
F-actin-capping protein subunit beta	1.03423	0.0170829	0.546083	Q5XI32	Capzb	yes
Fatty acid-binding protein, epidermal	1.09224	0.019538	0.573739	P55053	Fabp5	no
Ornithine aminotransferase, mitochondrial	1.15025	0.0380055	0.679396	P04182	Oat	yes
Serum albumin	1.20826	0.0418411	0.703958	P02770	Alb	yes
Proteasome subunit alpha type-2	1.26626	0.0231188	0.599215	P17220	Psma2	no
Cystatin-C	1.32427	0.0267721	0.626207	P14841	Cst3	yes
Glial fibrillary acidic protein	1.38228	0.00492311	0.472127	P47819	Gfap	no
Uncharacterized protein	1.44029	0.00332554	0.398649	A0A0G2K613	A0A0G2K613	yes
Vimentin	1.4983	0.009642	0.545719	G3V8C3	Vim	yes
