# Supplementary material for: Laser microdissection-based microproteomics of the hippocampus of a rat epilepsy model reveals regional differences in protein abundances
Source: Sci Rep. 2020 Mar 10;10:4412. doi: 10.1038/s41598-020-61401-8 (PMC7064578; doi:10.1038/s41598-020-61401-8)
Supplement: Supplementary file 3 — Supplementary Dataset 2. [file 41598_2020_61401_MOESM3_ESM.xlsx]

## Sheet: GO Processes
	Supplementary Dataset 2. Complete list of significant GO processes (p-value <0.05) found in the GL-dDG. These results were obtained using the Metacore® software (Thomson Reuters) as described in the main text.
Enrichment by GO Processes					Metacore_GL-dDG
#	Processes	Total	pValue	Min FDR	p-value	FDR	In Data	Network Objects from Active Data
1	organophosphate metabolic process	1188	5.08519e-07	0.00080346	5.08519e-07	0.00080346	11	ATP5J, PCY2, G3P2, E-FABP, Lambda crystallin, PDH E2 subunit N6-lipoyllysine, UQCRQPC, ODP2, HINT, Synaptojanin, SYNJ1
2	synaptic vesicle uncoating	2	2.04545e-06	0.000813012	2.04545e-06	0.000813012	2	Synaptojanin, SYNJ1
3	positive regulation of endosome organization	2	2.04545e-06	0.000813012	2.04545e-06	0.000813012	2	Synaptojanin, SYNJ1
4	single-organism biosynthetic process	1369	2.05826e-06	0.000813012	2.05826e-06	0.000813012	11	ATP5J, PCY2, G3P2, OAT, E-FABP, Lambda crystallin, PDH E2 subunit N6-lipoyllysine, ODP2, Synaptojanin, FASN, SYNJ1
5	regulation of endosome organization	4	1.22504e-05	0.00387113	1.22504e-05	0.00387113	2	Synaptojanin, SYNJ1
6	sleep	33	1.47813e-05	0.00389242	1.47813e-05	0.00389242	3	Cystatin C, PDH E2 subunit N6-lipoyllysine, ODP2
7	acetyl-CoA metabolic process	37	2.09672e-05	0.0047326	2.09672e-05	0.0047326	3	PDH E2 subunit N6-lipoyllysine, ODP2, FASN
8	small molecule metabolic process	2170	2.92416e-05	0.00519693	2.92416e-05	0.00519693	12	ATP5J, G3P2, OAT, E-FABP, Lambda crystallin, PDH E2 subunit N6-lipoyllysine, UQCRQPC, ODP2, HINT, Synaptojanin, FASN, SYNJ1
9	clathrin coat disassembly	6	3.05704e-05	0.00519693	3.05704e-05	0.00519693	2	Synaptojanin, SYNJ1
10	phosphate-containing compound metabolic process	2622	3.81544e-05	0.00519693	3.81544e-05	0.00519693	13	ATP5J, PCY2, NCEH1, G3P2, E-FABP, Lambda crystallin, PDH E2 subunit N6-lipoyllysine, UQCRQPC, ODP2, HINT, Synaptojanin, SYNJ1, PSMA2
11	phosphorus metabolic process	2627	3.89373e-05	0.00519693	3.89373e-05	0.00519693	13	ATP5J, PCY2, NCEH1, G3P2, E-FABP, Lambda crystallin, PDH E2 subunit N6-lipoyllysine, UQCRQPC, ODP2, HINT, Synaptojanin, SYNJ1, PSMA2
12	positive regulation of synaptic vesicle recycling	7	4.27596e-05	0.00519693	4.27596e-05	0.00519693	2	Synaptojanin, SYNJ1
13	vesicle uncoating	7	4.27596e-05	0.00519693	4.27596e-05	0.00519693	2	Synaptojanin, SYNJ1
14	mitochondrion localization	50	5.22142e-05	0.00589275	5.22142e-05	0.00589275	3	Albumin, Synaptojanin, MAP-1B
15	single-organism carbohydrate metabolic process	488	6.43999e-05	0.00678346	6.43999e-05	0.00678346	6	G3P2, E-FABP, PDH E2 subunit N6-lipoyllysine, ODP2, Synaptojanin, SYNJ1
16	single-organism catabolic process	997	6.9634e-05	0.00687636	6.9634e-05	0.00687636	8	NCEH1, G3P2, OAT, E-FABP, Lambda crystallin, HINT, Synaptojanin, SYNJ1
17	positive regulation of synaptic vesicle transport	10	9.1378e-05	0.00849278	9.1378e-05	0.00849278	2	Synaptojanin, SYNJ1
18	glucose metabolic process	183	0.00013879	0.0112947	0.00013879	0.0112947	4	G3P2, E-FABP, PDH E2 subunit N6-lipoyllysine, ODP2
19	acyl-CoA biosynthetic process	70	0.000142971	0.0112947	0.000142971	0.0112947	3	PDH E2 subunit N6-lipoyllysine, ODP2, FASN
20	thioester biosynthetic process	70	0.000142971	0.0112947	0.000142971	0.0112947	3	PDH E2 subunit N6-lipoyllysine, ODP2, FASN
21	organophosphate biosynthetic process	574	0.000156844	0.0118006	0.000156844	0.0118006	6	ATP5J, PCY2, E-FABP, Lambda crystallin, Synaptojanin, SYNJ1
22	inositol phosphate dephosphorylation	14	0.000184116	0.0121209	0.000184116	0.0121209	2	Synaptojanin, SYNJ1
23	mitochondrial acetyl-CoA biosynthetic process from pyruvate	14	0.000184116	0.0121209	0.000184116	0.0121209	2	PDH E2 subunit N6-lipoyllysine, ODP2
24	regulation of synaptic vesicle recycling	14	0.000184116	0.0121209	0.000184116	0.0121209	2	Synaptojanin, SYNJ1
25	acetyl-CoA biosynthetic process from pyruvate	15	0.000212248	0.0128982	0.000212248	0.0128982	2	PDH E2 subunit N6-lipoyllysine, ODP2
26	phosphorylated carbohydrate dephosphorylation	15	0.000212248	0.0128982	0.000212248	0.0128982	2	Synaptojanin, SYNJ1
27	synaptic vesicle priming	17	0.000274412	0.0143829	0.000274412	0.0143829	2	Synaptojanin, SYNJ1
28	carbohydrate metabolic process	641	0.000284709	0.0143829	0.000284709	0.0143829	6	G3P2, E-FABP, PDH E2 subunit N6-lipoyllysine, ODP2, Synaptojanin, SYNJ1
29	pyruvate metabolic process	90	0.000300829	0.0143829	0.000300829	0.0143829	3	G3P2, PDH E2 subunit N6-lipoyllysine, ODP2
30	regulation of acetyl-CoA biosynthetic process from pyruvate	18	0.000308434	0.0143829	0.000308434	0.0143829	2	PDH E2 subunit N6-lipoyllysine, ODP2
31	inositol phosphate catabolic process	18	0.000308434	0.0143829	0.000308434	0.0143829	2	Synaptojanin, SYNJ1
32	small molecule catabolic process	415	0.000308894	0.0143829	0.000308894	0.0143829	5	G3P2, OAT, Lambda crystallin, Synaptojanin, SYNJ1
33	nucleotide metabolic process	651	0.000309333	0.0143829	0.000309333	0.0143829	6	ATP5J, G3P2, PDH E2 subunit N6-lipoyllysine, UQCRQPC, ODP2, HINT
34	posttranscriptional regulation of gene expression	656	0.000322259	0.0143829	0.000322259	0.0143829	6	G3P2, eIF5, CIP29, TRAP150, RACK1, PSMA2
35	hexose metabolic process	231	0.000337852	0.0143829	0.000337852	0.0143829	4	G3P2, E-FABP, PDH E2 subunit N6-lipoyllysine, ODP2
36	glycerophospholipid biosynthetic process	232	0.000343429	0.0143829	0.000343429	0.0143829	4	PCY2, E-FABP, Synaptojanin, SYNJ1
37	regulation of acyl-CoA biosynthetic process	19	0.000344407	0.0143829	0.000344407	0.0143829	2	PDH E2 subunit N6-lipoyllysine, ODP2
38	nucleoside phosphate metabolic process	665	0.000346595	0.0143829	0.000346595	0.0143829	6	ATP5J, G3P2, PDH E2 subunit N6-lipoyllysine, UQCRQPC, ODP2, HINT
39	positive regulation of neurogenesis	668	0.000355021	0.0143829	0.000355021	0.0143829	6	RUFY3, GFAP, Synaptojanin, BAIAP2, MAP-1B, SYNJ1
40	acetyl-CoA biosynthetic process	20	0.000382326	0.0151019	0.000382326	0.0151019	2	PDH E2 subunit N6-lipoyllysine, ODP2
41	organic substance catabolic process	2012	0.000400165	0.015421	0.000400165	0.015421	10	NCEH1, G3P2, OAT, E-FABP, Lambda crystallin, TRAP150, HINT, Synaptojanin, SYNJ1, PSMA2
42	positive regulation of gliogenesis	100	0.000409992	0.0154235	0.000409992	0.0154235	3	GFAP, Synaptojanin, SYNJ1
43	organonitrogen compound metabolic process	2431	0.000423921	0.0155766	0.000423921	0.0155766	11	ATP5J, Thimet oligopeptidase, G3P2, OAT, E-FABP, eIF5, PDH E2 subunit N6-lipoyllysine, UQCRQPC, ODP2, HINT, RACK1
44	monosaccharide metabolic process	253	0.000476438	0.0166416	0.000476438	0.0166416	4	G3P2, E-FABP, PDH E2 subunit N6-lipoyllysine, ODP2
45	glycerolipid biosynthetic process	254	0.000483568	0.0166416	0.000483568	0.0166416	4	PCY2, E-FABP, Synaptojanin, SYNJ1
46	single-organism cellular process	14570	0.000484503	0.0166416	0.000484503	0.0166416	30	ATP5J, PCY2, NCEH1, RUFY3, Thimet oligopeptidase, Cystatin C, G3P2, OAT, E-FABP, Lambda crystallin, Septin 2, PDH E2 subunit N6-lipoyllysine, Albumin, UQCRQPC, ODP2, Alpha-internexin, Sorcin, GFAP, TRAP150, HINT, Synaptojanin, HZwint-1, BAIAP2, RUVBL1, CAPZ beta, MAP-1B, RACK1, FASN, SYNJ1, PSMA2
47	regulation of establishment of cell polarity	24	0.000553365	0.0186025	0.000553365	0.0186025	2	RUFY3, RACK1
48	single-organism metabolic process	4418	0.000609273	0.0197629	0.000609273	0.0197629	15	ATP5J, PCY2, NCEH1, G3P2, OAT, E-FABP, Lambda crystallin, PDH E2 subunit N6-lipoyllysine, UQCRQPC, ODP2, HINT, Synaptojanin, FASN, SYNJ1, PSMA2
49	positive regulation of nervous system development	746	0.000637027	0.0197629	0.000637027	0.0197629	6	RUFY3, GFAP, Synaptojanin, BAIAP2, MAP-1B, SYNJ1
50	nucleobase-containing small molecule metabolic process	748	0.000646044	0.0197629	0.000646044	0.0197629	6	ATP5J, G3P2, PDH E2 subunit N6-lipoyllysine, UQCRQPC, ODP2, HINT

## Sheet: Info
A complete list of significant GO processes reaching a p-value <0.05 in the GL-dDG. The data was acquired using the software Metacore as detailed below.
Info
General
Date	2017-05-23
Server	portal.genego.com
Version	6.30.68780
Name	Fernando
Login	fcendes
Workflow Settings
Type	Enrichment
Signals	both
Distribution	intersection
Sorting method	statistically significant
Active Data
Name	Type	Size		Threshold	0
Metacore_GL-dDG	General	31		P-value	1
