# Supplementary material for: Laser microdissection-based microproteomics of the hippocampus of a rat epilepsy model reveals regional differences in protein abundances
Source: Sci Rep. 2020 Mar 10;10:4412. doi: 10.1038/s41598-020-61401-8 (PMC7064578; doi:10.1038/s41598-020-61401-8)
Supplement: Supplementary file 4 — Supplementary Dataset 3. [file 41598_2020_61401_MOESM4_ESM.xlsx]

## Sheet: Pathway Maps
	Supplementary Dataset 3. Complete list of significantly enriched pathways (p-value <0.05) found in the GL-dDG. These results were obtained using the Metacore® software (Thomson Reuters) as described in the main text.
Enrichment by Pathway Maps					Metacore_GL-dDG
#	Maps	Total	pValue	Min FDR	p-value	FDR	In Data	Network Objects from Active Data
1	Cytoskeleton remodeling_Neurofilaments	25	0.0010488	0.029051	0.0010488	0.029051	2	Alpha-internexin, GFAP
2	Translation_Regulation of translation initiation	27	0.00122425	0.029051	0.00122425	0.029051	2	eIF5, RACK1
3	Development_Beta adrenergic receptors in brown adipocyte differentiation	37	0.00229616	0.029051	0.00229616	0.029051	2	G3P2, FASN
4	Development_Neural stem cell lineage commitment (schema)	38	0.00242091	0.029051	0.00242091	0.029051	2	GFAP, MAP-1B
5	Development_Insulin, IGF-1 and TNF-alpha in brown adipocyte differentiation	52	0.00449286	0.0431314	0.00449286	0.0431314	2	G3P2, FASN
6	Mitochondrial dysfunction in neurodegenerative diseases	59	0.00575055	0.0460044	0.00575055	0.0460044	2	G3P2, ODP2
7	Regulation of lipid metabolism_Insulin regulation of fatty acid metabolism	88	0.0124414	0.0853124	0.0124414	0.0853124	2	ODP2, FASN
8	Oxidative phosphorylation	105	0.0174008	0.104405	0.0174008	0.104405	2	ATP5J, UQCRQPC
9	Regulation of lipid metabolism_Regulation of fatty acid synthase activity in hepatocytes	19	0.0363797	0.133211	0.0363797	0.133211	1	FASN
10	Apoptosis and survival_NO signaling in apoptosis	23	0.0438771	0.133211	0.0438771	0.133211	1	G3P2
11	Action of GSK3 beta in bipolar disorder	23	0.0438771	0.133211	0.0438771	0.133211	1	MAP-1B
12	Neurophysiological process_Role of CDK5 in presynaptic signaling	28	0.0531712	0.133211	0.0531712	0.133211	1	SYNJ1
13	Adiponectin in pathogenesis of type 2 diabetes	29	0.0550197	0.133211	0.0550197	0.133211	1	FASN
14	Development_Transcription factors in segregation of hepatocytic lineage	30	0.0568648	0.133211	0.0568648	0.133211	1	Albumin
15	Putative pathways for stimulation of fat cell differentiation by Bisphenol A	32	0.0605448	0.133211	0.0605448	0.133211	1	FASN
16	Protein folding and maturation_Bradykinin / Kallidin maturation	32	0.0605448	0.133211	0.0605448	0.133211	1	Thimet oligopeptidase
17	G-protein signaling_RAC1 in cellular process	36	0.0678639	0.133211	0.0678639	0.133211	1	BAIAP2
18	Cell cycle_The metaphase checkpoint	36	0.0678639	0.133211	0.0678639	0.133211	1	HZwint-1
19	Immune response_Role of integrins in NK cells cytotoxicity	38	0.0715032	0.133211	0.0715032	0.133211	1	RACK1
20	Regulation of lipid metabolism_Regulation of lipid metabolism via LXR, NF-Y and SREBP	38	0.0715032	0.133211	0.0715032	0.133211	1	FASN
21	Development_Astrocyte differentiation from adult stem cells	40	0.075129	0.133211	0.075129	0.133211	1	GFAP
22	Regulation of metabolism_Bile acids regulation of glucose and lipid metabolism via FXR	41	0.0769369	0.133211	0.0769369	0.133211	1	FASN
23	Protein folding and maturation_Angiotensin system maturation \ Human version	43	0.0805426	0.133211	0.0805426	0.133211	1	Thimet oligopeptidase
24	Regulation of metabolism_Triiodothyronine and Thyroxine signaling	45	0.084135	0.133211	0.084135	0.133211	1	FASN
25	Transport_Alpha-2 adrenergic receptor regulation of ion channels	47	0.0877141	0.133211	0.0877141	0.133211	1	Sorcin
26	wtCFTR and deltaF508 traffic / Membrane expression (normal and CF)	47	0.0877141	0.133211	0.0877141	0.133211	1	RACK1
27	Phospholipid metabolism p.2	47	0.0877141	0.133211	0.0877141	0.133211	1	PCY2
28	Protein folding and maturation_Angiotensin system maturation \ Rodent version	48	0.0894986	0.133211	0.0894986	0.133211	1	Thimet oligopeptidase
29	Immune response_PD-1-induced metabolic changes in T cells	49	0.0912799	0.133211	0.0912799	0.133211	1	FASN
30	Development_Melanocyte development and pigmentation	49	0.0912799	0.133211	0.0912799	0.133211	1	RACK1
31	Development_GM-CSF signaling	50	0.0930578	0.133211	0.0930578	0.133211	1	RACK1
32	Proline metabolism	51	0.0948325	0.133211	0.0948325	0.133211	1	OAT
33	Neurophysiological process_Synaptic vesicle fusion and recycling in nerve terminals	52	0.0966038	0.133211	0.0966038	0.133211	1	SYNJ1
34	Development_WNT signaling pathway. Part 2	53	0.0983719	0.133211	0.0983719	0.133211	1	RUVBL1
35	Immune response_Antigen presentation by MHC class I, classical pathway	54	0.100137	0.133211	0.100137	0.133211	1	Thimet oligopeptidase
36	Development_Regulation of cytoskeleton proteins in oligodendrocyte differentiation and myelination	58	0.107163	0.133211	0.107163	0.133211	1	MAP-1B
37	Pyruvate metabolism	59	0.108912	0.133211	0.108912	0.133211	1	ODP2
38	Regulation of CFTR activity (normal and CF)	62	0.114138	0.133211	0.114138	0.133211	1	RACK1
39	Neurophysiological process_Activity-dependent synaptic AMPA receptor removal	63	0.115873	0.133211	0.115873	0.133211	1	MAP-1B
40	Transport_Macropinocytosis regulation by growth factors	63	0.115873	0.133211	0.115873	0.133211	1	BAIAP2
41	Neurophysiological process_Constitutive and regulated NMDA receptor trafficking	64	0.117606	0.133211	0.117606	0.133211	1	RACK1
42	Transcription_Sirtuin6 regulation and functions	64	0.117606	0.133211	0.117606	0.133211	1	FASN
43	Development_Role of IL-8 in angiogenesis	65	0.119335	0.133211	0.119335	0.133211	1	FASN
44	Signal transduction_mTORC2 downstream signaling	68	0.124503	0.134634	0.124503	0.134634	1	FASN
45	Saturated fatty acid biosynthesis	69	0.126219	0.134634	0.126219	0.134634	1	FASN
46	Phosphatidylinositol metabolism	81	0.146568	0.15294	0.146568	0.15294	1	SYNJ1
47	Glycolysis and gluconeogenesis	86	0.154913	0.158209	0.154913	0.158209	1	G3P2
48	Immune response_The effect of INDO on T cell metabolism	89	0.159883	0.159883	0.159883	0.159883	1	ODP2

## Sheet: Info
A complete list of significant enriched pathways reaching a p-value <0.05 in the GL-dDG. The data was acquired using the software Metacore as detailed below.
Info
General
Date	2017-05-23
Server	portal.genego.com
Version	6.30.68780
Name	Fernando
Login	fcendes
Workflow Settings
Type	Enrichment
Signals	both
Distribution	intersection
Sorting method	statistically significant
Active Data
Name	Type	Size		Threshold	0
Metacore_GL-dDG	General	31		P-value	1
