# Supplementary material for: Laser microdissection-based microproteomics of the hippocampus of a rat epilepsy model reveals regional differences in protein abundances
Source: Sci Rep. 2020 Mar 10;10:4412. doi: 10.1038/s41598-020-61401-8 (PMC7064578; doi:10.1038/s41598-020-61401-8)
Supplement: Supplementary file 5 — Supplementary Dataset 4. [file 41598_2020_61401_MOESM5_ESM.xlsx]

## Sheet: Sheet1
Supplementary Dataset 4. Differentially expressed proteins found in the molecular layer of dorsal dentate gyrus (ML-dDG). The table shows details about the proteins identified as differentially expressed in the ML-dDG from the hippocampus of the PPS animals. We record name of proteins, Log2FC, p-value, adj.pvalue, accession number, gene symbol and uniqueness (whether the protein is only found in …
Protein name	Log2FC	P-value	Adj.pvalue	Accession number	GeneSymbol	Exclusive
Tubulin polymerization-promoting protein family member 3	1.36309	0.00239712	0.483799	Q5PPN5	Tppp3	no
Inositol monophosphatase 1	-1.55047	0.00311503	0.483799	F1M978	Impa1	no
Actin-related protein 2/3 complex subunit 3	2.21797	0.00324697	0.483799	B2GV73	Arpc3	yes
NEDD8	1.56268	0.00630134	0.532256	A0A0G2K4G3	Nedd8	yes
Divalent cation tolerant protein CUTA, isoform CRA_c	-1.30729	0.00678688	0.532256	A0A0G2JT00	Cuta	yes
C-terminal-binding protein 1	-1.03883	0.00758406	0.532256	F7FG31	Ctbp1	yes
Zero beta-globin	1.20869	0.00833511	0.532256	Q63011	Q63011	no
Rab GDP dissociation inhibitor alpha	-1.01992	0.0141751	0.792033	P50398	Gdi1	yes
Spectrin beta chain	-0.804002	0.0200152	0.863619	F1MA36	Sptbn2	yes
Glutamine synthetase	-1.23394	0.0209554	0.863619	P09606	Glul	no
Clathrin coat assembly protein AP180	-1.53154	0.0212524	0.863619	A0A0G2K0B6	Snap91	yes
Protein lin-7 homolog A	-0.907778	0.0276724	0.983243	F1LQV9	Lin7a	yes
Guanine deaminase	-0.853314	0.0360222	0.983243	Q9JKB7	Gda	yes
Kinesin family member 21A	-0.900591	0.0437238	0.983243	D4A1V5	Kif21a	yes
Isocitrate dehydrogenase [NAD] subunit alpha, mitochondrial	-1.6059	0.0463229	0.983243	Q99NA5	Idh3a	no
Fascin	1.99733	0.0486501	0.983243	P85845	Fscn1	yes
