# Supplementary material for: Laser microdissection-based microproteomics of the hippocampus of a rat epilepsy model reveals regional differences in protein abundances
Source: Sci Rep. 2020 Mar 10;10:4412. doi: 10.1038/s41598-020-61401-8 (PMC7064578; doi:10.1038/s41598-020-61401-8)
Supplement: Supplementary file 6 — Supplementary Dataset 5. [file 41598_2020_61401_MOESM6_ESM.xlsx]

## Sheet: GO Processes
	Supplementary Dataset 5. Complete list of significant GO processes (p-value <0.05) found in the ML-dDG. These results were obtained using the Metacore® software (Thomson Reuters) as described in the main text.
Enrichment by GO Processes					Metacore_ML-dDG
#	Processes	Total	pValue	Min FDR	p-value	FDR	In Data	Network Objects from Active Data
1	dicarboxylic acid metabolic process	113	0.000242758	0.0640929	0.000242758	0.0640929	2	IDH3A, GLNA
2	ammonia assimilation cycle	2	0.000440063	0.0640929	0.000440063	0.0640929	1	GLNA
3	glutamine biosynthetic process	3	0.000660037	0.0640929	0.000660037	0.0640929	1	GLNA
4	isocitrate metabolic process	7	0.00153954	0.0640929	0.00153954	0.0640929	1	IDH3A
5	nitrogen utilization	7	0.00153954	0.0640929	0.00153954	0.0640929	1	GLNA
6	glutamate catabolic process	7	0.00153954	0.0640929	0.00153954	0.0640929	1	GLNA
7	negative regulation of protein targeting to membrane	7	0.00153954	0.0640929	0.00153954	0.0640929	1	RABGDIA
8	microspike assembly	9	0.00197907	0.0640929	0.00197907	0.0640929	1	Fascin
9	cellular response to extracellular stimulus	333	0.00207973	0.0640929	0.00207973	0.0640929	2	Fascin, GLNA
10	Rab protein signal transduction	10	0.00219877	0.0640929	0.00219877	0.0640929	1	RABGDIA
11	cellular response to cell-matrix adhesion	11	0.00241843	0.0640929	0.00241843	0.0640929	1	Fascin
12	regulation of microvillus assembly	12	0.00263806	0.0640929	0.00263806	0.0640929	1	Fascin
13	dicarboxylic acid catabolic process	13	0.00285764	0.0640929	0.00285764	0.0640929	1	GLNA
14	positive regulation of extracellular matrix disassembly	13	0.00285764	0.0640929	0.00285764	0.0640929	1	Fascin
15	cellular response to external stimulus	467	0.00404539	0.068932	0.00404539	0.068932	2	Fascin, GLNA
16	tricarboxylic acid metabolic process	19	0.00417435	0.068932	0.00417435	0.068932	1	IDH3A
17	neurotransmitter uptake	20	0.00439367	0.068932	0.00439367	0.068932	1	GLNA
18	positive regulation of podosome assembly	21	0.00461294	0.068932	0.00461294	0.068932	1	Fascin
19	regulation of extracellular matrix disassembly	22	0.00483218	0.068932	0.00483218	0.068932	1	Fascin
20	glutamine family amino acid biosynthetic process	23	0.00505138	0.068932	0.00505138	0.068932	1	GLNA
21	regulation of microvillus organization	23	0.00505138	0.068932	0.00505138	0.068932	1	Fascin
22	establishment of apical/basal cell polarity	23	0.00505138	0.068932	0.00505138	0.068932	1	Fascin
23	establishment of monopolar cell polarity	25	0.00548967	0.068932	0.00548967	0.068932	1	Fascin
24	positive regulation of extracellular matrix organization	26	0.00570875	0.068932	0.00570875	0.068932	1	Fascin
25	regulation of podosome assembly	26	0.00570875	0.068932	0.00570875	0.068932	1	Fascin
26	establishment or maintenance of monopolar cell polarity	27	0.0059278	0.068932	0.0059278	0.068932	1	Fascin
27	glutamine metabolic process	27	0.0059278	0.068932	0.0059278	0.068932	1	GLNA
28	2-oxoglutarate metabolic process	28	0.0061468	0.068932	0.0061468	0.068932	1	IDH3A
29	glutamine family amino acid catabolic process	30	0.0065847	0.0711306	0.0065847	0.0711306	1	GLNA
30	positive regulation of lamellipodium assembly	31	0.00680359	0.0711306	0.00680359	0.0711306	1	Fascin
31	glutamate metabolic process	32	0.00702244	0.0711306	0.00702244	0.0711306	1	GLNA
32	microtubule polymerization	35	0.00767877	0.0753479	0.00767877	0.0753479	1	CGI-38
33	neurotransmitter metabolic process	38	0.00833475	0.07766	0.00833475	0.07766	1	GLNA
34	regulation of protein targeting to membrane	40	0.00877188	0.07766	0.00877188	0.07766	1	RABGDIA
35	negative regulation of protein localization to membrane	40	0.00877188	0.07766	0.00877188	0.07766	1	RABGDIA
36	tricarboxylic acid cycle	42	0.00920885	0.07766	0.00920885	0.07766	1	IDH3A
37	positive regulation of lamellipodium organization	43	0.00942728	0.07766	0.00942728	0.07766	1	Fascin
38	positive regulation of synaptic transmission, glutamatergic	43	0.00942728	0.07766	0.00942728	0.07766	1	GLNA
39	regulation of lamellipodium assembly	44	0.00964567	0.07766	0.00964567	0.07766	1	Fascin
40	regulation of extracellular matrix organization	47	0.0103006	0.0788876	0.0103006	0.0788876	1	Fascin
41	positive regulation of filopodium assembly	47	0.0103006	0.0788876	0.0103006	0.0788876	1	Fascin
42	NADH metabolic process	49	0.010737	0.0802721	0.010737	0.0802721	1	IDH3A
43	microtubule polymerization or depolymerization	57	0.0124812	0.086685	0.0124812	0.086685	1	CGI-38
44	establishment or maintenance of bipolar cell polarity	57	0.0124812	0.086685	0.0124812	0.086685	1	Fascin
45	establishment or maintenance of apical/basal cell polarity	57	0.0124812	0.086685	0.0124812	0.086685	1	Fascin
46	regulation of lamellipodium organization	58	0.0126991	0.086685	0.0126991	0.086685	1	Fascin
47	response to extracellular stimulus	869	0.013527	0.0903718	0.013527	0.0903718	2	Fascin, GLNA
48	regulation of cell projection organization	910	0.0147798	0.0953452	0.0147798	0.0953452	2	Fascin, RABGDIA
49	regulation of filopodium assembly	70	0.0153103	0.0953452	0.0153103	0.0953452	1	Fascin
50	import into cell	71	0.0155276	0.0953452	0.0155276	0.0953452	1	GLNA

## Sheet: Info
A complete list of significant GO processes reaching a p-value <0.05 from ML-dDG. The data was acquired using the software Metacore as detailed below.
Info
General
Date	2017-05-23
Server	portal.genego.com
Version	6.30.68780
Name	Fernando
Login	fcendes
Workflow Settings
Type	Enrichment
Signals	both
Distribution	intersection
Sorting method	statistically significant	Size		Threshold	0
		5		P-value	1
Active Data
Name	Type
Metacore_ML-dDG	General
