# Supplementary material for: Laser microdissection-based microproteomics of the hippocampus of a rat epilepsy model reveals regional differences in protein abundances
Source: Sci Rep. 2020 Mar 10;10:4412. doi: 10.1038/s41598-020-61401-8 (PMC7064578; doi:10.1038/s41598-020-61401-8)
Supplement: Supplementary file 7 — Supplementary Dataset 6. [file 41598_2020_61401_MOESM7_ESM.xlsx]

## Sheet: Pathway Maps
	Supplementary Dataset 6. Complete list of significantly enriched pathways (p-value <0.05) found in the ML-dDG. These results were obtained using the Metacore® software (Thomson Reuters) as described in the main text.
Enrichment by Pathway Maps					Metacore_ML-dDG
#	Maps	Total	pValue	Min FDR	p-value	FDR	In Data	Network Objects from Active Data
1	Transport_Rab-9 regulation pathway	10	0.00409269	0.0303434	0.00409269	0.0303434	1	RABGDIA
2	Cytoskeleton remodeling_Regulation of actin cytoskeleton by Rho GTPases	23	0.0093944	0.0303434	0.0093944	0.0303434	1	Fascin
3	Nitrogen metabolism	36	0.0146749	0.0303434	0.0146749	0.0303434	1	GLNA
4	Development_Role of Thyroid hormone in regulation of oligodendrocyte differentiation	48	0.0195305	0.0303434	0.0195305	0.0303434	1	GLNA
5	Neurophysiological process_GABAergic neurotransmission	51	0.0207415	0.0303434	0.0207415	0.0303434	1	GLNA
6	Tricarbonic acid cycle	56	0.0227575	0.0303434	0.0227575	0.0303434	1	IDH3A
7	Transport_Clathrin-coated vesicle cycle	71	0.0287868	0.0328991	0.0287868	0.0328991	1	RABGDIA
8	Histidine-glutamate-glutamine metabolism	96	0.0387734	0.0387734	0.0387734	0.0387734	1	GLNA

## Sheet: Info
A complete list of significant enriched pathways reaching a p-value <0.05 from ML-dDG. The data was acquired using the software Metacore as detailed below.
Info
General
Date	2017-05-23
Server	portal.genego.com
Version	6.30.68780
Name	Fernando
Login	fcendes
Workflow Settings
Type	Enrichment
Signals	both
Distribution	intersection
Sorting method	statistically significant	Size		Threshold	0
		5		P-value	1
Active Data
Name	Type
Metacore_ML-dDG	General
