# Supplementary material for: Laser microdissection-based microproteomics of the hippocampus of a rat epilepsy model reveals regional differences in protein abundances
Source: Sci Rep. 2020 Mar 10;10:4412. doi: 10.1038/s41598-020-61401-8 (PMC7064578; doi:10.1038/s41598-020-61401-8)
Supplement: Supplementary file 8 — Supplementary Dataset 7. [file 41598_2020_61401_MOESM8_ESM.xlsx]

## Sheet: Sheet1
Supplementary Dataset 7. Differentially expressed proteins found in the granular layer of ventral dentate gyrus (GL-vDG). The table shows details about the proteins identified as differentially expressed in the GL-vDG from the hippocampus of the PPS animals. We record name of proteins, Log2FC, p-value, adj.pvalue, accession number, gene symbol and uniqueness (whether the protein is only found in …
Protein name	Log2FC	P-value	Adj.pvalue	Accession number	GeneSymbol	Exclusive
Clathrin heavy chain	-2.68111	0.0234433	0.489583	F1M779	Cltc	yes
40S ribosomal protein S8	-2.3653	0.02636	0.508782	B2RYR8	Rps8	yes
Creatine kinase, mitochondrial 1, ubiquitous	-2.2578	6.56017e-05	0.0589103	Q5BJT9	Ckmt1	yes
Beta-synuclein	-2.01667	0.0380851	0.530765	A0A0G2JSQ1	Sncb	yes
ATPase, H+ transporting, V1 subunit E isoform 1, isoform CRA_a	-2.0089	0.0164472	0.447564	G3V7L8	Atp6v1e1	yes
Protein phosphatase methylesterase 1	-1.93933	0.0271782	0.508782	Q4FZT2	Ppme1	yes
Cullin-associated NEDD8-dissociated protein 1	-1.91203	0.0182714	0.471931	P97536	Cand1	yes
Non-POU domain-containing octamer-binding protein	-1.85457	0.00925833	0.412796	Q5FVM4	Nono	yes
Myotrophin	-1.81181	0.0401915	0.530765	P62775	Mtpn	yes
Neuromodulin	-1.66348	0.0155493	0.447564	P07936	Gap43	yes
Protein kinase C and casein kinase substrate in neurons protein 1	-1.57434	0.0326539	0.517183	Q9Z0W5	Pacsin1	yes
Glucose-6-phosphate isomerase	-1.56162	0.00723203	0.368759	Q6P6V0	Gpi	no
Set protein	-1.49681	0.0389508	0.530765	B0BMV1	Set	yes
Succinate--CoA ligase [ADP/GDP-forming] subunit alpha, mitochond	-1.49285	0.0164093	0.447564	A0A0H2UHE1	Suclg1	yes
Ptges3 protein	-1.44957	0.0271955	0.508782	B2GV92	Ptges3	yes
Adenylyl cyclase-associated protein 2	-1.43647	0.0244819	0.494715	P52481	Cap2	yes
Microtubule-associated protein 1B	-1.4066	0.00544466	0.368759	P15205	Map1b	no
ATPase H+-transporting V1 subunit H	-1.36473	0.0121024	0.425072	A0A0G2K9J2	Atp6v1h	yes
14-3-3 protein zeta/delta	-1.35909	0.0440614	0.557283	P63102	Ywhaz	yes
Aminopeptidase	-1.35589	0.0411601	0.535678	F1M9V7	Npepps	yes
Macrophage migration inhibitory factor	-1.34441	0.00468294	0.368759	A0A0F7RQL3	Mif	yes
Cytochrome b-c1 complex subunit 8	-1.32232	0.0200706	0.471931	Q7TQ16	Uqcrq	no
Nucleoside diphosphate kinase A	-1.29846	0.0247908	0.494715	Q05982	Nme1	yes
Dynamin-like 120 kDa protein, mitochondrial	-1.27944	0.0401362	0.530765	Q2TA68	Opa1	yes
Ubiquitin carboxyl-terminal hydrolase isozyme L1	-1.27912	0.0207582	0.471931	Q00981	Uchl1	yes
Receptor of activated protein C kinase 1	-1.27411	0.00974492	0.412796	P63245	Rack1	no
Protein kinase C gamma type	-1.23773	0.00307851	0.339153	P63319	Prkcg	yes
Syntaxin-binding protein 1	-1.21922	0.0364302	0.530765	P61765	Stxbp1	yes
Zero beta-globin	-1.19331	0.0101993	0.412796	Q63011	Q63011	no
4-aminobutyrate aminotransferase, mitochondrial	-1.18553	0.01283	0.425072	P50554	Abat	yes
Malic enzyme	-1.16263	0.0204029	0.471931	A0A0G2K4C6	Me3	yes
Cell adhesion molecule 2	-1.1567	0.0432275	0.554547	A0A0G2K5U6	Cadm2	yes
Actin-related protein 3	-1.14236	0.0194608	0.471931	A0A0G2K1C0	Actr3	yes
Ferritin	-1.1412	0.0224264	0.479497	Q66HI5	Fth1	no
N-myc downstream regulated gene 2, isoform CRA_a	-1.12235	0.0323566	0.517183	A0A0G2JSV0	Ndrg2	yes
Succinate dehydrogenase [ubiquinone] flavoprotein subunit, mitochondrial	-1.10527	0.0105727	0.412796	Q920L2	Sdha	no
AP complex subunit beta	-1.09009	0.012779	0.425072	Q3ZB97	Ap2b1	yes
Fatty acid synthase	-1.0652	0.00696221	0.368759	P12785	Fasn	no
Target of myb1-like 2 membrane-trafficking protein	-1.05213	0.0459796	0.573468	A0A0G2K9L2	Tom1l2	yes
Aconitate hydratase, mitochondrial	-1.04729	0.0119092	0.425072	Q9ER34	Aco2	yes
2-oxoglutarate dehydrogenase, mitochondrial	-1.02755	0.0354151	0.530046	Q5XI78	Ogdh	no
Dihydropyrimidinase-related protein 1	-0.931595	0.0328265	0.517183	Q62950	Crmp1	yes
Spectrin beta chain	-0.928161	0.00223642	0.309083	G3V6S0	Sptbn1	yes
Eukaryotic translation initiation factor 5	-0.922946	0.0328526	0.517183	Q07205	Eif5	no
PC4 and SFRS1-interacting protein	-0.90471	0.0137273	0.425072	Q566D6	Psip1	no
Septin-7	-0.903854	0.0488527	0.592835	F1LMC7	2017-09-07	no
Parkinson disease 7 domain containing 1 (Predicted), isoform CRA_a	-0.843187	0.00521066	0.368759	D3ZVI9	LOC100911365	no
Wiskott-Aldrich syndrome protein family member 1	-0.820018	0.0315749	0.517183	Q5BJU7	Wasf1	yes
Coronin	-0.68689	0.0210214	0.471931	G3V940	Coro1b	yes
Protein NDRG4	-0.684004	0.00531857	0.368759	D3Z831	Ndrg4	no
Dusp3 protein	-0.614756	0.015663	0.447564	B5DFF7	Dusp3	no
RAN-binding protein 3	-0.368051	0.0481278	0.592038	M0R5Q3	Ranbp3	no
Dedicator of cytokinesis 10	0.422815	0.00240933	0.309083	A0A0G2K0X2	Dock10	no
Thioredoxin reductase 1, cytoplasmic	0.456857	0.00222029	0.309083	R9PXU4	Txnrd1	no
MICOS complex subunit	0.635073	0.0290275	0.517183	D3ZUX5	Chchd3	yes
RuvB-like 1	0.694022	0.0133251	0.425072	P60123	Ruvbl1	no
Pyridoxal phosphate homeostasis protein	0.792324	0.0334038	0.517183	D3ZCA0	Plpbp	yes
Vinculin	0.835892	0.0349656	0.530046	R9PXU6	Vcl	yes
Septin-2	0.855443	0.0496409	0.594367	Q91Y81	2017-09-02	no
Hyaluronan and proteoglycan link protein 4	0.988384	0.0393607	0.530765	D3Z9H2	Hapln4	yes
Cytosol aminopeptidase	1.0036	0.00698671	0.368759	Q68FS4	Lap3	no
RCG61099, isoform CRA_b	1.07303	0.0216813	0.474874	A0A0U1RRV7	Srsf3	yes
NOVA alternative-splicing regulator 2	1.09124	0.0104967	0.412796	F1M4H5	Nova2	yes
Inositol monophosphatase 1	1.11519	0.00739161	0.368759	F1M978	Impa1	no
Alanine--tRNA ligase, cytoplasmic	1.16197	0.0209985	0.471931	P50475	Aars	yes
Endoplasmic reticulum resident protein 29	1.16307	0.00122643	0.309083	P52555	Erp29	yes
ARF GTPase-activating protein GIT1	1.24219	0.0378515	0.530765	Q9Z272	Git1	yes
Phospholipase D3	1.25373	0.030364	0.517183	Q5FVH2	Pld3	yes
Serine and arginine-rich-splicing factor 4	1.51898	0.00113039	0.309083	G3V798	Srsf4	yes
Stathmin	1.63594	0.0401893	0.530765	P13668	Stmn1	yes
NADH dehydrogenase [ubiquinone] iron-sulfur protein 6, mitochondrial	1.90277	0.00339908	0.339153	D3ZCZ9	LOC100912599	no
Fatty acid-binding protein, epidermal	1.98431	0.00638403	0.368759	P55053	Fabp5	no
Glial fibrillary acidic protein	2.32675	0.0303303	0.517183	P47819	Gfap	no
Alpha-1-inhibitor 3	2.74554	0.0300345	0.517183	P14046	A1i3	yes
Calcineurin subunit B type 1	6.82491	0.0021223	0.309083	A0A0H2UHV6	Ppp3r1	yes
