# Supplementary material for: Laser microdissection-based microproteomics of the hippocampus of a rat epilepsy model reveals regional differences in protein abundances
Source: Sci Rep. 2020 Mar 10;10:4412. doi: 10.1038/s41598-020-61401-8 (PMC7064578; doi:10.1038/s41598-020-61401-8)
Supplement: Supplementary file 9 — Supplementary Dataset 8. [file 41598_2020_61401_MOESM9_ESM.xlsx]

## Sheet: GO Processes
	Supplementary Dataset 8. Complete list of significant GO processes p-value <0.05) found in the GL-vDG. These results were obtained using the Metacore® software (Thomson Reuters) as described in the main text.
Enrichment by GO Processes					Metacore_GL-vDG
#	Processes	Total	pValue	Min FDR	p-value	FDR	In Data	Network Objects from Active Data
1	nervous system development	3189	1.76616e-10	3.40021e-07	1.76616e-10	3.40021e-07	23	GABT, Stathmin, SDHA, PKC-gamma, Septin 2, OPA1, AARS, UQCRQPC, Pacsin, ODO1, GFAP, GIT1, NDPK A, 14-3-3, PKC, Myotrophin, Pacsin 1, CRMP1, UCHL1, MAP-1B, Neuromodulin, cPKC (conventional), MUNC18
2	neuron development	1142	3.7015e-10	3.40021e-07	3.7015e-10	3.40021e-07	15	Stathmin, Septin 2, UQCRQPC, Pacsin, ODO1, GFAP, GIT1, PKC, Pacsin 1, CRMP1, UCHL1, MAP-1B, Neuromodulin, cPKC (conventional), MUNC18
3	generation of neurons	2110	4.3836e-10	3.40021e-07	4.3836e-10	3.40021e-07	19	Stathmin, Septin 2, OPA1, UQCRQPC, Pacsin, ODO1, GFAP, GIT1, NDPK A, 14-3-3, PKC, Myotrophin, Pacsin 1, CRMP1, UCHL1, MAP-1B, Neuromodulin, cPKC (conventional), MUNC18
4	neuron differentiation	1426	7.95002e-10	4.62492e-07	7.95002e-10	4.62492e-07	16	Stathmin, Septin 2, UQCRQPC, Pacsin, ODO1, GFAP, GIT1, PKC, Myotrophin, Pacsin 1, CRMP1, UCHL1, MAP-1B, Neuromodulin, cPKC (conventional), MUNC18
5	neurogenesis	2243	1.23832e-09	5.76312e-07	1.23832e-09	5.76312e-07	19	Stathmin, Septin 2, OPA1, UQCRQPC, Pacsin, ODO1, GFAP, GIT1, NDPK A, 14-3-3, PKC, Myotrophin, Pacsin 1, CRMP1, UCHL1, MAP-1B, Neuromodulin, cPKC (conventional), MUNC18
6	neuron projection development	872	1.64938e-09	6.39683e-07	1.64938e-09	6.39683e-07	13	Stathmin, Septin 2, Pacsin, GFAP, GIT1, PKC, Pacsin 1, CRMP1, UCHL1, MAP-1B, Neuromodulin, cPKC (conventional), MUNC18
7	cell projection morphogenesis	637	8.51679e-09	2.83122e-06	8.51679e-09	2.83122e-06	11	WASF1(WAVE1), Stathmin, Pacsin, PKC, Pacsin 1, CRMP1, UCHL1, MAP-1B, Neuromodulin, cPKC (conventional), MUNC18
8	developmental process	7520	1.06954e-08	3.11101e-06	1.06954e-08	3.11101e-06	31	WASF1(WAVE1), GABT, Stathmin, ACON, SDHA, E-FABP, PKC-gamma, Septin 2, OPA1, AARS, UQCRQPC, Pacsin, GPI, ODO1, GFAP, GIT1, NDPK A, 14-3-3, PKC, Myotrophin, Pacsin 1, CRMP1, UCHL1, RACK1, MAP-1B, CAP2, FASN, TIP120A, Neuromodulin, cPKC (conventional), MUNC18
9	cell part morphogenesis	671	1.45531e-08	3.51425e-06	1.45531e-08	3.51425e-06	11	WASF1(WAVE1), Stathmin, Pacsin, PKC, Pacsin 1, CRMP1, UCHL1, MAP-1B, Neuromodulin, cPKC (conventional), MUNC18
10	anatomical structure development	7087	1.51021e-08	3.51425e-06	1.51021e-08	3.51425e-06	30	WASF1(WAVE1), GABT, Stathmin, ACON, SDHA, E-FABP, PKC-gamma, Septin 2, OPA1, AARS, UQCRQPC, Pacsin, GPI, ODO1, GFAP, GIT1, NDPK A, 14-3-3, PKC, Myotrophin, Pacsin 1, CRMP1, UCHL1, RACK1, MAP-1B, CAP2, FASN, Neuromodulin, cPKC (conventional), MUNC18
11	cell morphogenesis	896	2.64745e-08	5.60056e-06	2.64745e-08	5.60056e-06	12	WASF1(WAVE1), Stathmin, Pacsin, PKC, Pacsin 1, CRMP1, UCHL1, MAP-1B, CAP2, Neuromodulin, cPKC (conventional), MUNC18
12	cell projection organization	1361	3.80898e-08	7.38625e-06	3.80898e-08	7.38625e-06	14	WASF1(WAVE1), Stathmin, Septin 2, Pacsin, GFAP, GIT1, PKC, Pacsin 1, CRMP1, UCHL1, MAP-1B, Neuromodulin, cPKC (conventional), MUNC18
13	single-organism developmental process	7414	4.79697e-08	8.07918e-06	4.79697e-08	8.07918e-06	30	WASF1(WAVE1), GABT, Stathmin, ACON, SDHA, PKC-gamma, Septin 2, OPA1, AARS, UQCRQPC, Pacsin, GPI, ODO1, GFAP, GIT1, NDPK A, 14-3-3, PKC, Myotrophin, Pacsin 1, CRMP1, UCHL1, RACK1, MAP-1B, CAP2, FASN, TIP120A, Neuromodulin, cPKC (conventional), MUNC18
14	positive regulation of mismatch repair	5	5.04155e-08	8.07918e-06	5.04155e-08	8.07918e-06	3	PKC-gamma, PKC, cPKC (conventional)
15	regulation of cellular component organization	3142	5.2079e-08	8.07918e-06	5.2079e-08	8.07918e-06	20	WASF1(WAVE1), Stathmin, PKC-gamma, OPA1, Pacsin, GFAP, NDPK A, 14-3-3, PKC, RUVBL1, Myotrophin, Pacsin 1, CRMP1, RACK1, MAP-1B, TIP120A, Neuromodulin, cPKC (conventional), MUNC18, 14-3-3 zeta/delta
16	neuron projection morphogenesis	624	9.15424e-08	1.30745e-05	9.15424e-08	1.30745e-05	10	Stathmin, Pacsin, PKC, Pacsin 1, CRMP1, UCHL1, MAP-1B, Neuromodulin, cPKC (conventional), MUNC18
17	negative regulation of neuron death	331	9.5516e-08	1.30745e-05	9.5516e-08	1.30745e-05	8	NRB54, PKC-gamma, AARS, GPI, PKC, RACK1, cPKC (conventional), MUNC18
18	cellular component morphogenesis	1023	1.12924e-07	1.44067e-05	1.12924e-07	1.44067e-05	12	WASF1(WAVE1), Stathmin, Pacsin, PKC, Pacsin 1, CRMP1, UCHL1, MAP-1B, CAP2, Neuromodulin, cPKC (conventional), MUNC18
19	cellular developmental process	4833	1.17631e-07	1.44067e-05	1.17631e-07	1.44067e-05	24	WASF1(WAVE1), Stathmin, Septin 2, OPA1, UQCRQPC, Pacsin, ODO1, GFAP, GIT1, NDPK A, 14-3-3, PKC, Myotrophin, Pacsin 1, CRMP1, UCHL1, RACK1, MAP-1B, CAP2, FASN, TIP120A, Neuromodulin, cPKC (conventional), MUNC18
20	regulation of mismatch repair	7	1.76024e-07	2.04803e-05	1.76024e-07	2.04803e-05	3	PKC-gamma, PKC, cPKC (conventional)
21	system development	5832	1.89446e-07	2.09924e-05	1.89446e-07	2.09924e-05	26	GABT, Stathmin, ACON, SDHA, PKC-gamma, Septin 2, OPA1, AARS, UQCRQPC, Pacsin, GPI, ODO1, GFAP, GIT1, NDPK A, 14-3-3, PKC, Myotrophin, Pacsin 1, CRMP1, UCHL1, MAP-1B, FASN, Neuromodulin, cPKC (conventional), MUNC18
22	negative regulation of neuron apoptotic process	249	2.38928e-07	2.49679e-05	2.38928e-07	2.49679e-05	7	NRB54, PKC-gamma, AARS, GPI, PKC, cPKC (conventional), MUNC18
23	response to wounding	887	2.46782e-07	2.49679e-05	2.46782e-07	2.49679e-05	11	E-FABP, PKC-gamma, GFAP, 14-3-3, PKC, Myotrophin, MAP-1B, Neuromodulin, cPKC (conventional), MUNC18, 14-3-3 zeta/delta
24	negative regulation of cellular component organization	897	2.7602e-07	2.63559e-05	2.7602e-07	2.63559e-05	11	Stathmin, OPA1, Pacsin, GFAP, 14-3-3, PKC, Pacsin 1, CRMP1, RACK1, MAP-1B, MUNC18
25	regulation of protein complex assembly	532	2.83154e-07	2.63559e-05	2.83154e-07	2.63559e-05	9	WASF1(WAVE1), Stathmin, GFAP, PKC, Myotrophin, RACK1, MAP-1B, TIP120A, MUNC18
26	establishment of organelle localization	548	3.63117e-07	3.1969e-05	3.63117e-07	3.1969e-05	9	OPA1, Pacsin, 14-3-3, PKC, Pacsin 1, UCHL1, MAP-1B, MUNC18, 14-3-3 zeta/delta
27	negative regulation of transport	726	3.70934e-07	3.1969e-05	3.70934e-07	3.1969e-05	10	GABT, Pacsin, 14-3-3, PKC, Pacsin 1, RACK1, MAP-1B, ERp29, cPKC (conventional), MUNC18
28	cell development	2211	3.9535e-07	3.28564e-05	3.9535e-07	3.28564e-05	16	Stathmin, Septin 2, UQCRQPC, Pacsin, ODO1, GFAP, GIT1, 14-3-3, PKC, Pacsin 1, CRMP1, UCHL1, MAP-1B, Neuromodulin, cPKC (conventional), MUNC18
29	multicellular organism development	6640	6.06642e-07	4.86778e-05	6.06642e-07	4.86778e-05	27	GABT, Stathmin, ACON, SDHA, PKC-gamma, Septin 2, OPA1, AARS, UQCRQPC, Pacsin, GPI, ODO1, GFAP, GIT1, NDPK A, 14-3-3, PKC, Myotrophin, Pacsin 1, CRMP1, UCHL1, RACK1, MAP-1B, FASN, Neuromodulin, cPKC (conventional), MUNC18
30	organelle localization	635	1.23811e-06	9.60364e-05	1.23811e-06	9.60364e-05	9	OPA1, Pacsin, 14-3-3, PKC, Pacsin 1, UCHL1, MAP-1B, MUNC18, 14-3-3 zeta/delta
31	regulation of neuron death	470	1.35803e-06	0.00010194	1.35803e-06	0.00010194	8	NRB54, PKC-gamma, AARS, GPI, PKC, RACK1, cPKC (conventional), MUNC18
32	platelet activation	212	1.81047e-06	0.000131655	1.81047e-06	0.000131655	6	PKC-gamma, 14-3-3, PKC, cPKC (conventional), MUNC18, 14-3-3 zeta/delta
33	axonogenesis	498	2.08942e-06	0.000145415	2.08942e-06	0.000145415	8	Stathmin, PKC, CRMP1, UCHL1, MAP-1B, Neuromodulin, cPKC (conventional), MUNC18
34	single-multicellular organism process	7555	2.18172e-06	0.000145415	2.18172e-06	0.000145415	28	GABT, Stathmin, ACON, SDHA, PKC-gamma, Septin 2, OPA1, AARS, UQCRQPC, Pacsin, GPI, ODO1, GFAP, GIT1, NDPK A, 14-3-3, PKC, Myotrophin, Pacsin 1, CRMP1, UCHL1, RACK1, MAP-1B, FASN, Neuromodulin, cPKC (conventional), MUNC18, 14-3-3 zeta/delta
35	cell differentiation	4741	2.18716e-06	0.000145415	2.18716e-06	0.000145415	22	Stathmin, Septin 2, OPA1, UQCRQPC, Pacsin, ODO1, GFAP, GIT1, NDPK A, 14-3-3, PKC, Myotrophin, Pacsin 1, CRMP1, UCHL1, RACK1, MAP-1B, FASN, TIP120A, Neuromodulin, cPKC (conventional), MUNC18
36	regulation of neuron projection development	690	2.45213e-06	0.000158503	2.45213e-06	0.000158503	9	OPA1, Pacsin, GFAP, NDPK A, 14-3-3, PKC, Pacsin 1, CRMP1, MAP-1B
37	regulation of cellular component biogenesis	1125	2.56217e-06	0.000159876	2.56217e-06	0.000159876	11	WASF1(WAVE1), Stathmin, GFAP, PKC, Myotrophin, RACK1, MAP-1B, TIP120A, Neuromodulin, cPKC (conventional), MUNC18
38	regulation of neuron apoptotic process	356	2.61079e-06	0.000159876	2.61079e-06	0.000159876	7	NRB54, PKC-gamma, AARS, GPI, PKC, cPKC (conventional), MUNC18
39	regulation of cell projection organization	910	2.86743e-06	0.00017109	2.86743e-06	0.00017109	10	OPA1, Pacsin, GFAP, NDPK A, 14-3-3, PKC, Pacsin 1, CRMP1, MAP-1B, Neuromodulin
40	positive regulation of cellular component organization	1672	3.2368e-06	0.000187946	3.2368e-06	0.000187946	13	WASF1(WAVE1), OPA1, Pacsin, NDPK A, 14-3-3, PKC, RUVBL1, Pacsin 1, RACK1, MAP-1B, TIP120A, cPKC (conventional), 14-3-3 zeta/delta
41	regulation of transport	2590	3.31147e-06	0.000187946	3.31147e-06	0.000187946	16	GABT, PKC-gamma, Septin 2, Pacsin, GFAP, 14-3-3, PKC, RUVBL1, Pacsin 1, PPME1, RACK1, MAP-1B, ERp29, cPKC (conventional), MUNC18, 14-3-3 zeta/delta
42	regulation of body fluid levels	731	3.92773e-06	0.000212799	3.92773e-06	0.000212799	9	GABT, PKC-gamma, GPI, NDPK A, 14-3-3, PKC, cPKC (conventional), MUNC18, 14-3-3 zeta/delta
43	single-organism organelle organization	1992	3.93225e-06	0.000212799	3.93225e-06	0.000212799	14	WASF1(WAVE1), Stathmin, Septin 2, OPA1, Pacsin, GFAP, 14-3-3, PKC, Pacsin 1, CRMP1, MAP-1B, CAP2, MUNC18, 14-3-3 zeta/delta
44	mitochondrion transport along microtubule	20	5.64301e-06	0.000291806	5.64301e-06	0.000291806	3	OPA1, UCHL1, MAP-1B
45	establishment of mitochondrion localization, microtubule-mediated	20	5.64301e-06	0.000291806	5.64301e-06	0.000291806	3	OPA1, UCHL1, MAP-1B
46	axon development	579	6.34529e-06	0.000320989	6.34529e-06	0.000320989	8	Stathmin, PKC, CRMP1, UCHL1, MAP-1B, Neuromodulin, cPKC (conventional), MUNC18
47	cell morphogenesis involved in neuron differentiation	581	6.50732e-06	0.000322182	6.50732e-06	0.000322182	8	Stathmin, PKC, CRMP1, UCHL1, MAP-1B, Neuromodulin, cPKC (conventional), MUNC18
48	regulation of apoptotic process	2098	7.20846e-06	0.00034946	7.20846e-06	0.00034946	14	NRB54, PKC-gamma, OPA1, AARS, GPI, NDPK A, 14-3-3, PKC, RUVBL1, RACK1, ERp29, cPKC (conventional), MUNC18, 14-3-3 zeta/delta
49	hemostasis	418	7.48544e-06	0.000355482	7.48544e-06	0.000355482	7	PKC-gamma, GPI, 14-3-3, PKC, cPKC (conventional), MUNC18, 14-3-3 zeta/delta
50	regulation of programmed cell death	2118	8.04783e-06	0.000374519	8.04783e-06	0.000374519	14	NRB54, PKC-gamma, OPA1, AARS, GPI, NDPK A, 14-3-3, PKC, RUVBL1, RACK1, ERp29, cPKC (conventional), MUNC18, 14-3-3 zeta/delta

## Sheet: Info
A complete list of significant GO processes reaching a p-value <0.05 from GL-vDG. The data was acquired using the software Metacore as detailed below.
Info
General
Date	2017-05-23
Server	portal.genego.com
Version	6.30.68780
Name	Fernando
Login	fcendes
Workflow Settings
Type	Enrichment
Signals	both	Size		Threshold	0
Distribution	intersection	36		P-value	1
Sorting method	statistically significant
Active Data
Name	Type
Metacore_GL-vDG	General
