# Supplementary material for: Laser microdissection-based microproteomics of the hippocampus of a rat epilepsy model reveals regional differences in protein abundances
Source: Sci Rep. 2020 Mar 10;10:4412. doi: 10.1038/s41598-020-61401-8 (PMC7064578; doi:10.1038/s41598-020-61401-8)
Supplement: Supplementary file 10 — Supplementary Dataset 9. [file 41598_2020_61401_MOESM10_ESM.xlsx]

## Sheet: Pathway Maps
	Supplementary Dataset 9. Complete list of significantly enriched pathways (p-value <0.05) found in the GL-vDG. These results were obtained using the Metacore® software (Thomson Reuters) as described in the main text.
Enrichment by Pathway Maps					Metacore_GL-vDG
#	Maps	Total	pValue	Min FDR	p-value	FDR	In Data	Network Objects from Active Data
1	Development_Gastrin in differentiation of the gastric mucosa	38	0.000166802	0.0248535	0.000166802	0.0248535	3	PKC-gamma, PKC, cPKC (conventional)
2	Tricarbonic acid cycle	56	0.000529483	0.0278776	0.000529483	0.0278776	3	ACON, SDHA, ODO1
3	Neurophysiological process_Activity-dependent synaptic AMPA receptor removal	63	0.000748408	0.0278776	0.000748408	0.0278776	3	PKC, MAP-1B, cPKC (conventional)
4	Neurophysiological process_Constitutive and regulated NMDA receptor trafficking	64	0.00078371	0.0278776	0.00078371	0.0278776	3	PKC, RACK1, cPKC (conventional)
5	Signal transduction_mTORC2 downstream signaling	68	0.000935491	0.0278776	0.000935491	0.0278776	3	PKC, FASN, cPKC (conventional)
6	Cytoskeleton remodeling_Neurofilaments	25	0.0022859	0.0567274	0.0022859	0.0567274	2	GFAP, MUNC18
7	Translation_Regulation of translation initiation	27	0.00266504	0.0567274	0.00266504	0.0567274	2	eIF5, RACK1
8	HBV signaling via protein kinases leading to HCC	36	0.00470781	0.0768052	0.00470781	0.0768052	2	PKC, cPKC (conventional)
9	Development_Neural stem cell lineage commitment (schema)	38	0.00523476	0.0768052	0.00523476	0.0768052	2	GFAP, MAP-1B
10	Complement pathway disruption in thrombotic microangiopathy	39	0.00550797	0.0768052	0.00550797	0.0768052	2	PKC, cPKC (conventional)
11	Oxidative stress_Activation of NOX1, NOX5, DUOX1 and DUOX2 NADPH Oxidases	42	0.0063661	0.0768052	0.0063661	0.0768052	2	PKC, cPKC (conventional)
12	Immune response_CRTH2 signaling in Th2 cells	44	0.0069699	0.0768052	0.0069699	0.0768052	2	14-3-3, PKC
13	wtCFTR and deltaF508 traffic / Membrane expression (normal and CF)	47	0.00792245	0.0768052	0.00792245	0.0768052	2	RACK1, MUNC18
14	Immune response_MIF - the neuroendocrine-macrophage connector	47	0.00792245	0.0768052	0.00792245	0.0768052	2	PKC, cPKC (conventional)
15	Neurophysiological process_ACM regulation of nerve impulse	48	0.00825232	0.0768052	0.00825232	0.0768052	2	PKC, cPKC (conventional)
16	Development_Thromboxane A2 signaling pathway	50	0.00893037	0.0768052	0.00893037	0.0768052	2	PKC, cPKC (conventional)
17	Development_GM-CSF signaling	50	0.00893037	0.0768052	0.00893037	0.0768052	2	RACK1, 14-3-3 zeta/delta
18	Immune response_Function of MEF2 in T lymphocytes	51	0.00927848	0.0768052	0.00927848	0.0768052	2	14-3-3, PKC
19	Immune response_IL-16 signaling pathway	55	0.0107307	0.083148	0.0107307	0.083148	2	PKC, cPKC (conventional)
20	Development_Regulation of cytoskeleton proteins in oligodendrocyte differentiation and myelination	58	0.0118816	0.083148	0.0118816	0.083148	2	WASF1(WAVE1), MAP-1B
21	Mitochondrial dysfunction in neurodegenerative diseases	59	0.0122769	0.083148	0.0122769	0.083148	2	ACON, SDHA
22	Oxidative stress_Activation of NADPH oxidase	59	0.0122769	0.083148	0.0122769	0.083148	2	PKC, cPKC (conventional)
23	Muscle contraction_Oxytocin signaling in uterus and mammary gland	62	0.0134969	0.0837931	0.0134969	0.0837931	2	PKC, cPKC (conventional)
24	Regulation of CFTR activity (normal and CF)	62	0.0134969	0.0837931	0.0134969	0.0837931	2	RACK1, MUNC18
25	Immune response_Reactive oxygen species (ROS) in IL-4 signaling	66	0.0152023	0.0906057	0.0152023	0.0906057	2	PKC, cPKC (conventional)
26	Inhibition of neutrophil migration by proresolving lipid mediators in COPD	71	0.0174577	0.0989188	0.0174577	0.0989188	2	PKC, cPKC (conventional)
27	Blood coagulation_Platelet microparticle generation	72	0.0179249	0.0989188	0.0179249	0.0989188	2	PKC, cPKC (conventional)
28	Nociception_Nociceptin receptor signaling	76	0.0198466	0.105612	0.0198466	0.105612	2	PKC, cPKC (conventional)
29	Immune response_IL-3 signaling via ERK and PI3K	102	0.0342705	0.17608	0.0342705	0.17608	2	cPKC (conventional), 14-3-3 zeta/delta
30	Immune response_Regulatory role of C1q in platelet activation	15	0.0422089	0.196937	0.0422089	0.196937	1	PKC
31	Transcription_Transcription factor Tubby signaling pathways	17	0.0477053	0.196937	0.0477053	0.196937	1	PKC
32	Regulation of lipid metabolism_Regulation of fatty acid synthase activity in hepatocytes	19	0.0531712	0.196937	0.0531712	0.196937	1	FASN
33	Cell cycle_Role of 14-3-3 proteins in cell cycle regulation	22	0.0613134	0.196937	0.0613134	0.196937	1	14-3-3 zeta/delta
34	Cytoskeleton remodeling_Regulation of actin cytoskeleton by Rho GTPases	23	0.0640125	0.196937	0.0640125	0.196937	1	WASF1(WAVE1)
35	Action of GSK3 beta in bipolar disorder	23	0.0640125	0.196937	0.0640125	0.196937	1	MAP-1B
36	Development_Delta- and kappa-type opioid receptors signaling via beta-arrestin	23	0.0640125	0.196937	0.0640125	0.196937	1	PKC
37	Immune response_MIF-JAB1 signaling	24	0.066704	0.196937	0.066704	0.196937	1	UCHL1
38	CFTR folding and maturation (normal and CF)	24	0.066704	0.196937	0.066704	0.196937	1	ERp29
39	Development_Angiotensin signaling via beta-Arrestin	25	0.0693881	0.196937	0.0693881	0.196937	1	cPKC (conventional)
40	Transcription_Transcription regulation of aminoacid metabolism	25	0.0693881	0.196937	0.0693881	0.196937	1	PKC
41	Neurophysiological process_Dopamine D2 receptor transactivation of PDGFR in CNS	26	0.0720648	0.196937	0.0720648	0.196937	1	PKC
42	Development_Role of CNTF and LIF in regulation of oligodendrocyte development	28	0.0773958	0.196937	0.0773958	0.196937	1	14-3-3
43	Neurophysiological process_Role of CDK5 in presynaptic signaling	28	0.0773958	0.196937	0.0773958	0.196937	1	MUNC18
44	Neurophysiological process_GABA-B receptor signaling in presynaptic nerve terminals	28	0.0773958	0.196937	0.0773958	0.196937	1	MUNC18
45	Adiponectin in pathogenesis of type 2 diabetes	29	0.0800502	0.196937	0.0800502	0.196937	1	FASN
46	Apoptosis and survival_Granzyme A signaling	30	0.0826973	0.196937	0.0826973	0.196937	1	NDPK A
47	Cell adhesion_Gap junctions	30	0.0826973	0.196937	0.0826973	0.196937	1	PKC
48	NETosis in SLE	31	0.085337	0.196937	0.085337	0.196937	1	PKC
49	Development_Transactivation of PDGFR in non-neuronal cells by Dopamine D2 receptor	31	0.085337	0.196937	0.085337	0.196937	1	PKC-gamma
50	Putative pathways for stimulation of fat cell differentiation by Bisphenol A	32	0.0879694	0.196937	0.0879694	0.196937	1	FASN

## Sheet: Info
A complete list of significant enriched pathways reaching a p-value <0.05 from GL-vDG. The data was acquired using the software Metacore as detailed below.
Info
General
Date	2017-05-23
Server	portal.genego.com
Version	6.30.68780
Name	Fernando
Login	fcendes
Workflow Settings
Type	Enrichment
Signals	both
Distribution	intersection	Size		Threshold	0
Sorting method	statistically significant	36		P-value	1
Active Data
Name	Type
Metacore_GL-vDG	General
