# Supplementary material for: Laser microdissection-based microproteomics of the hippocampus of a rat epilepsy model reveals regional differences in protein abundances
Source: Sci Rep. 2020 Mar 10;10:4412. doi: 10.1038/s41598-020-61401-8 (PMC7064578; doi:10.1038/s41598-020-61401-8)
Supplement: Supplementary file 11 — Supplementary Dataset 10. [file 41598_2020_61401_MOESM11_ESM.xlsx]

## Sheet: Sheet1
Supplementary Dataset 10. Differentially expressed proteins found in the molecular layer of ventral dentate gyrus (ML-vDG). The table shows details about the proteins identified as differentially expressed in the ML-vDG from the hippocampus of the PPS animals. We record name of proteins, Log2FC, p-value, adj.pvalue, accession number, gene symbol and uniqueness (whether the protein is only found i…
Protein names	Log2FC	P-value	Adj.pvalue	Accession number	GeneSymbol	Exclusive
Oxidation resistance protein 1	-1.50618	0.00106021	0.206695	A0A0G2K7Y2	Oxr1	no
Myosin regulatory light chain 12B	2.2799	0.00128077	0.206695	A0A0G2JSW0	Myl12b	yes
NADH dehydrogenase (Ubiquinone) Fe-S protein 3 (Predicted), isoform CRA_c	-1.61319	0.0016171	0.206695	D3ZG43	Ndufs3	no
Copine VII (Predicted), isoform CRA_b	-0.704678	0.00187993	0.206695	D3ZWR4	Cpne7	yes
Tubulin beta-2A chain	-1.96366	0.00193897	0.206695	P85108	Tubb2a	yes
Septin-2	-1.1387	0.00317561	0.252178	Q91Y81	Sept2.	no
Tubulin polymerization-promoting protein family member 3	0.993528	0.00337906	0.252178	Q5PPN5	Tppp3	no
Succinate dehydrogenase [ubiquinone] flavoprotein subunit, mitochondrial	-1.26933	0.00407814	0.252178	Q920L2	Sdha	no
Aspartate aminotransferase, cytoplasmic	-1.7512	0.00425817	0.252178	P13221	Got1	yes
Glutamine synthetase	-1.68106	0.00485126	0.258572	P09606	Glul	no
Serine/threonine-protein phosphatase	-2.76882	0.00594156	0.271424	A0A0G2JYA4	LOC100362453	yes
Tubulin alpha-4A chain	-1.48176	0.00611087	0.271424	Q5XIF6	Tuba4a	yes
2-oxoglutarate dehydrogenase, mitochondrial	-1.4164	0.00874747	0.34834	Q5XI78	Ogdh	no
Peroxiredoxin-6	-1.90298	0.00914964	0.34834	O35244	Prdx6	yes
Guanine nucleotide-binding protein G(I)/G(S)/G(T) subunit beta-2	-1.2332	0.013223	0.469856	P54313	Gnb2	yes
ATP synthase subunit delta, mitochondrial	-0.929491	0.0149369	0.497584	G3V7Y3	Atp5d	yes
Ubiquitin-conjugating enzyme E2 variant 2	-0.527377	0.0161148	0.505246	Q7M767	Ube2v2	yes
Acetyl-CoA acetyltransferase, mitochondrial	-1.49987	0.0200332	0.585166	P17764	Acat1	yes
Protein DJ-1	-1.57133	0.0220522	0.585166	O88767	Park7	yes
Septin-7	-1.21261	0.0224622	0.585166	F1LMC7	Sept7.	no
Hexokinase-1	-1.20184	0.0230553	0.585166	P05708	Hk1	yes
Alpha-internexin	-1.07985	0.0270453	0.636123	P23565	Ina	no
ATP synthase subunit beta	-1.49427	0.0286499	0.636123	G3V6D3	Atp5b	yes
Dihydropyrimidinase-related protein 2	-1.29109	0.0298815	0.636123	P47942	Dpysl2	yes
ABRA C-terminal-like	-1.60963	0.0310935	0.636123	D3ZSL2	Abracl	yes
Brain-specific angiogenesis inhibitor 1-associated protein 2	-0.684863	0.0321394	0.636123	Q6GMN2	Baiap2	no
Cytoplasmic FMR1-interacting protein 2	1.76378	0.0322238	0.636123	A0A0G2JT63	Cyfip2	yes
Synaptogyrin 3	1.34609	0.0367557	0.699671	D4ABK1	Syngr3	yes
Cytochrome b-c1 complex subunit 2, mitochondrial	-1.13588	0.0395194	0.726339	P32551	Uqcrc2	yes
Uncharacterized protein	-0.905867	0.0435195	0.733133	D4A5L9	LOC679794	yes
Glucose-6-phosphate isomerase	-1.26772	0.0438235	0.733133	Q6P6V0	Gpi	no
Isocitrate dehydrogenase [NAD] subunit alpha, mitochondrial	-1.61986	0.0446328	0.733133	Q99NA5	Idh3a	no
Enolase 1, (Alpha)	-1.03607	0.046006	0.733133	Q5BJ93	Eno1	yes
Cytosol aminopeptidase	0.737246	0.0467664	0.733133	Q68FS4	Lap3	no
