# Supplementary material for: Laser microdissection-based microproteomics of the hippocampus of a rat epilepsy model reveals regional differences in protein abundances
Source: Sci Rep. 2020 Mar 10;10:4412. doi: 10.1038/s41598-020-61401-8 (PMC7064578; doi:10.1038/s41598-020-61401-8)
Supplement: Supplementary file 12 — Supplementary Dataset 11. [file 41598_2020_61401_MOESM12_ESM.xlsx]

## Sheet: GO Processes
	Supplementary Dataset 11. Complete list of significant GO processes (p-value <0.05) found in the ML-dDG. The data These results were obtained using the Metacore® software (Thomson Reuters) as described in the main text.
Enrichment by GO Processes					Metacore_ML-vDG
#	Processes	Total	pValue	Min FDR	p-value	FDR	In Data	Network Objects from Active Data
1	carboxylic acid metabolic process	984	2.24247e-10	2.00694e-07	2.24247e-10	2.00694e-07	12	Tubulin alpha, Tubulin (in microtubules), DJ-1, GLNA, IDH3A, GPI, AATC, ACAT1, ODO1, SDHA, PLA2, HXK1
2	oxoacid metabolic process	991	2.43265e-10	2.00694e-07	2.43265e-10	2.00694e-07	12	Tubulin alpha, Tubulin (in microtubules), DJ-1, GLNA, IDH3A, GPI, AATC, ACAT1, ODO1, SDHA, PLA2, HXK1
3	small molecule catabolic process	415	4.92422e-10	2.70832e-07	4.92422e-10	2.70832e-07	9	Tubulin alpha, Tubulin (in microtubules), DJ-1, GLNA, GPI, AATC, ACAT1, ODO1, HXK1
4	organic acid metabolic process	1102	8.1992e-10	3.38217e-07	8.1992e-10	3.38217e-07	12	Tubulin alpha, Tubulin (in microtubules), DJ-1, GLNA, IDH3A, GPI, AATC, ACAT1, ODO1, SDHA, PLA2, HXK1
5	oxidation-reduction process	1252	3.49318e-09	1.15275e-06	3.49318e-09	1.15275e-06	12	UQCRC2, Tubulin alpha, Tubulin (in microtubules), DJ-1, IDH3A, GPI, ACAT1, ODO1, SDHA, PLA2, NSGPeroxidase, HXK1
6	single-organism catabolic process	997	4.63059e-09	1.27341e-06	4.63059e-09	1.27341e-06	11	Tubulin alpha, Tubulin (in microtubules), DJ-1, GLNA, GPI, AATC, ACAT1, ODO1, PLA2, NSGPeroxidase, HXK1
7	small molecule metabolic process	2170	1.67239e-07	3.01386e-05	1.67239e-07	3.01386e-05	13	UQCRC2, Tubulin alpha, Tubulin (in microtubules), DJ-1, GLNA, IDH3A, GPI, AATC, ACAT1, ODO1, SDHA, PLA2, HXK1
8	dicarboxylic acid metabolic process	113	1.68389e-07	3.01386e-05	1.68389e-07	3.01386e-05	5	GLNA, IDH3A, AATC, ODO1, SDHA
9	carboxylic acid catabolic process	226	1.76624e-07	3.01386e-05	1.76624e-07	3.01386e-05	6	Tubulin alpha, Tubulin (in microtubules), GLNA, AATC, ACAT1, ODO1
10	coenzyme metabolic process	383	1.82658e-07	3.01386e-05	1.82658e-07	3.01386e-05	7	Tubulin alpha, Tubulin (in microtubules), IDH3A, GPI, ACAT1, ODO1, HXK1
11	NADH metabolic process	49	2.75496e-07	4.13244e-05	2.75496e-07	4.13244e-05	4	IDH3A, GPI, ODO1, HXK1
12	organic acid catabolic process	256	3.67604e-07	5.05456e-05	3.67604e-07	5.05456e-05	6	Tubulin alpha, Tubulin (in microtubules), GLNA, AATC, ACAT1, ODO1
13	cytoskeleton organization	1243	5.49528e-07	6.52327e-05	5.49528e-07	6.52327e-05	10	Tubulin alpha, Tubulin (in microtubules), CGI-38, Tubulin beta, Alpha-internexin, BAIAP2, Tubulin beta 2, PLA2, CRMP2, Tubulin alpha-4A
14	monocarboxylic acid metabolic process	673	5.5349e-07	6.52327e-05	5.5349e-07	6.52327e-05	8	Tubulin alpha, Tubulin (in microtubules), DJ-1, GPI, ACAT1, ODO1, PLA2, HXK1
15	cofactor metabolic process	473	7.56672e-07	8.3234e-05	7.56672e-07	8.3234e-05	7	Tubulin alpha, Tubulin (in microtubules), IDH3A, GPI, ACAT1, ODO1, HXK1
16	NAD metabolic process	72	1.31406e-06	0.000135513	1.31406e-06	0.000135513	4	IDH3A, GPI, ODO1, HXK1
17	alpha-amino acid catabolic process	88	2.94179e-06	0.000282135	2.94179e-06	0.000282135	4	GLNA, AATC, ACAT1, ODO1
18	aerobic respiration	89	3.07783e-06	0.000282135	3.07783e-06	0.000282135	4	UQCRC2, IDH3A, ODO1, SDHA
19	2-oxoglutarate metabolic process	28	4.27505e-06	0.000371254	4.27505e-06	0.000371254	3	IDH3A, AATC, ODO1
20	lipid oxidation	98	4.52186e-06	0.000373054	4.52186e-06	0.000373054	4	Tubulin alpha, Tubulin (in microtubules), ACAT1, PLA2
21	purine ribonucleoside metabolic process	406	5.33424e-06	0.000404772	5.33424e-06	0.000404772	6	UQCRC2, GPI, ACAT1, ODO1, SDHA, HXK1
22	organic substance catabolic process	2012	5.62271e-06	0.000404772	5.62271e-06	0.000404772	11	Tubulin alpha, Tubulin (in microtubules), DJ-1, GLNA, GPI, AATC, ACAT1, ODO1, PLA2, NSGPeroxidase, HXK1
23	purine nucleoside metabolic process	410	5.64227e-06	0.000404772	5.64227e-06	0.000404772	6	UQCRC2, GPI, ACAT1, ODO1, SDHA, HXK1
24	nucleotide metabolic process	651	6.27779e-06	0.000431598	6.27779e-06	0.000431598	7	UQCRC2, IDH3A, GPI, ACAT1, ODO1, SDHA, HXK1
25	protein polymerization	109	6.90495e-06	0.000455727	6.90495e-06	0.000455727	4	Tubulin (in microtubules), CGI-38, Tubulin beta, Septin 2
26	nucleoside phosphate metabolic process	665	7.21536e-06	0.000457898	7.21536e-06	0.000457898	7	UQCRC2, IDH3A, GPI, ACAT1, ODO1, SDHA, HXK1
27	ribonucleoside metabolic process	440	8.44563e-06	0.000516122	8.44563e-06	0.000516122	6	UQCRC2, GPI, ACAT1, ODO1, SDHA, HXK1
28	generation of precursor metabolites and energy	445	9.00718e-06	0.00053078	9.00718e-06	0.00053078	6	UQCRC2, IDH3A, GPI, ODO1, SDHA, HXK1
29	microtubule-based process	710	1.10565e-05	0.000607077	1.10565e-05	0.000607077	7	Tubulin alpha, Tubulin (in microtubules), CGI-38, Tubulin beta, Tubulin beta 2, PLA2, Tubulin alpha-4A
30	catabolic process	2167	1.15162e-05	0.000607077	1.15162e-05	0.000607077	11	Tubulin alpha, Tubulin (in microtubules), DJ-1, GLNA, GPI, AATC, ACAT1, ODO1, PLA2, NSGPeroxidase, HXK1
31	ATP metabolic process	267	1.15981e-05	0.000607077	1.15981e-05	0.000607077	5	UQCRC2, GPI, ODO1, SDHA, HXK1
32	purine ribonucleotide metabolic process	467	1.18506e-05	0.000607077	1.18506e-05	0.000607077	6	UQCRC2, GPI, ACAT1, ODO1, SDHA, HXK1
33	nucleoside metabolic process	469	1.21415e-05	0.000607077	1.21415e-05	0.000607077	6	UQCRC2, GPI, ACAT1, ODO1, SDHA, HXK1
34	cellular catabolic process	1771	1.34065e-05	0.000616654	1.34065e-05	0.000616654	10	Tubulin alpha, Tubulin (in microtubules), DJ-1, GLNA, GPI, AATC, ACAT1, ODO1, PLA2, NSGPeroxidase
35	thioester metabolic process	129	1.34543e-05	0.000616654	1.34543e-05	0.000616654	4	Tubulin alpha, Tubulin (in microtubules), ACAT1, ODO1
36	acyl-CoA metabolic process	129	1.34543e-05	0.000616654	1.34543e-05	0.000616654	4	Tubulin alpha, Tubulin (in microtubules), ACAT1, ODO1
37	ribonucleotide metabolic process	482	1.41772e-05	0.000632225	1.41772e-05	0.000632225	6	UQCRC2, GPI, ACAT1, ODO1, SDHA, HXK1
38	tricarboxylic acid cycle	42	1.48225e-05	0.000639558	1.48225e-05	0.000639558	3	IDH3A, ODO1, SDHA
39	purine nucleotide metabolic process	488	1.52057e-05	0.000639558	1.52057e-05	0.000639558	6	UQCRC2, GPI, ACAT1, ODO1, SDHA, HXK1
40	nucleobase-containing small molecule metabolic process	748	1.55044e-05	0.000639558	1.55044e-05	0.000639558	7	UQCRC2, IDH3A, GPI, ACAT1, ODO1, SDHA, HXK1
41	glycosyl compound metabolic process	499	1.72481e-05	0.00069413	1.72481e-05	0.00069413	6	UQCRC2, GPI, ACAT1, ODO1, SDHA, HXK1
42	ribose phosphate metabolic process	504	1.82471e-05	0.000716851	1.82471e-05	0.000716851	6	UQCRC2, GPI, ACAT1, ODO1, SDHA, HXK1
43	spindle assembly involved in female meiosis	6	1.88325e-05	0.000722641	1.88325e-05	0.000722641	2	Tubulin (in microtubules), Tubulin beta
44	purine ribonucleoside triphosphate metabolic process	298	1.96881e-05	0.000738306	1.96881e-05	0.000738306	5	UQCRC2, GPI, ODO1, SDHA, HXK1
45	small molecule biosynthetic process	513	2.01632e-05	0.000739318	2.01632e-05	0.000739318	6	DJ-1, GLNA, GPI, AATC, ACAT1, PLA2
46	ribonucleoside triphosphate metabolic process	305	2.20094e-05	0.000783038	2.20094e-05	0.000783038	5	UQCRC2, GPI, ODO1, SDHA, HXK1
47	purine nucleoside triphosphate metabolic process	306	2.23576e-05	0.000783038	2.23576e-05	0.000783038	5	UQCRC2, GPI, ODO1, SDHA, HXK1
48	regulation of anion transport	149	2.37284e-05	0.000783038	2.37284e-05	0.000783038	4	PLA2, HXK1, Septin 2, CRMP2
49	pyridine nucleotide metabolic process	149	2.37284e-05	0.000783038	2.37284e-05	0.000783038	4	IDH3A, GPI, ODO1, HXK1
50	nicotinamide nucleotide metabolic process	149	2.37284e-05	0.000783038	2.37284e-05	0.000783038	4	IDH3A, GPI, ODO1, HXK1

## Sheet: Info
A complete list of significant GO processes reaching a p-value <0.05 from ML-dDG. The data was acquired using the software Metacore as detailed below.
Info
General
Date	2017-05-23
Server	portal.genego.com
Version	6.30.68780
Name	Fernando
Login	fcendes
Workflow Settings
Type	Enrichment
Signals	both
Distribution	intersection	Size		Threshold	0
Sorting method	statistically significant	21		P-value	1
Active Data
Name	Type
Metacore_ML-vDG	General
