# Supplementary material for: Laser microdissection-based microproteomics of the hippocampus of a rat epilepsy model reveals regional differences in protein abundances
Source: Sci Rep. 2020 Mar 10;10:4412. doi: 10.1038/s41598-020-61401-8 (PMC7064578; doi:10.1038/s41598-020-61401-8)
Supplement: Supplementary file 13 — Supplementary Dataset 12. [file 41598_2020_61401_MOESM13_ESM.xlsx]

## Sheet: Pathway Maps
	Supplementary Dataset 12. Complete list of significantly enriched pathways (p-value <0.05) found in the ML-dDG. These results were obtained using the Metacore® software (Thomson Reuters) as described in the main text.
Enrichment by Pathway Maps					Metacore_ML-vDG
#	Maps	Total	pValue	Min FDR	p-value	FDR	In Data	Network Objects from Active Data
1	Cytoskeleton remodeling_Neurofilaments	25	1.57792e-07	9.30975e-06	1.57792e-07	9.30975e-06	4	Tubulin alpha, Tubulin (in microtubules), Tubulin beta, Alpha-internexin
2	Cell adhesion_Gap junctions	30	2.88426e-05	0.00069117	2.88426e-05	0.00069117	3
3	Cell cycle_Role of Nek in cell cycle regulation	32	3.51443e-05	0.00069117	3.51443e-05	0.00069117	3	Tubulin alpha, Tubulin (in microtubules), Tubulin beta
4	Cytoskeleton remodeling_Keratin filaments	36	5.03269e-05	0.000742321	5.03269e-05	0.000742321	3	Tubulin alpha, Tubulin (in microtubules), Tubulin beta
5	Tricarbonic acid cycle	56	0.000190344	0.00207803	0.000190344	0.00207803	3	IDH3A, ODO1, SDHA
6	Development_Regulation of cytoskeleton proteins in oligodendrocyte differentiation and myelination	58	0.000211325	0.00207803	0.000211325	0.00207803	3	Tubulin alpha, Tubulin (in microtubules), Tubulin beta
7	Cytoskeleton remodeling_Substance P mediated membrane blebbing	16	0.000470578	0.0039663	0.000470578	0.0039663	2	Tubulin alpha, Tubulin (in microtubules)
8	Proteolysis_Role of Parkin in the Ubiquitin-Proteasomal Pathway	24	0.00107174	0.0079041	0.00107174	0.0079041	2	Tubulin alpha, Tubulin beta
9	Development_Slit-Robo signaling	30	0.00167676	0.0105622	0.00167676	0.0105622	2	Tubulin (in microtubules), CRMP2
10	Cytoskeleton remodeling_Reverse signaling by Ephrin-B	31	0.0017902	0.0105622	0.0017902	0.0105622	2	Tubulin alpha, Tubulin (in microtubules)
11	Cell cycle_Spindle assembly and chromosome separation	33	0.00202775	0.0108761	0.00202775	0.0108761	2	Tubulin alpha, Tubulin (in microtubules)
12	Glycogen metabolism	37	0.00254521	0.0125139	0.00254521	0.0125139	2	GPI, HXK1
13	Neurophysiological process_Receptor-mediated axon growth repulsion	45	0.00374647	0.0170032	0.00374647	0.0170032	2	Tubulin (in microtubules), CRMP2
14	Proline metabolism	51	0.00478963	0.0188392	0.00478963	0.0188392	2	AMPL, AATC
15	Neurophysiological process_GABAergic neurotransmission	51	0.00478963	0.0188392	0.00478963	0.0188392	2	GLNA, AATC
16	Phenylalanine metabolism	66	0.00791113	0.0291723	0.00791113	0.0291723	2	AATC, ACAT1
17	Fructose metabolism	82	0.012011	0.0416852	0.012011	0.0416852	2	GPI, HXK1
18	Glycolysis and gluconeogenesis	86	0.0131545	0.0431175	0.0131545	0.0431175	2	GPI, HXK1
19	Histidine-glutamate-glutamine metabolism	96	0.0162123	0.049729	0.0162123	0.049729	2	GLNA, AATC
20	Tryptophan metabolism	98	0.0168573	0.049729	0.0168573	0.049729	2	ACAT1, ODO1
21	Transport_Macropinocytosis	12	0.0243285	0.0683514	0.0243285	0.0683514	1	Tubulin (in microtubules)
22	Protein folding_Membrane trafficking and signal transduction of G-alpha (i) heterotrimeric G-protein	19	0.0382593	0.102604	0.0382593	0.102604	1	G-protein beta
23	Neurophysiological process_GABA-A receptor life cycle	27	0.0539488	0.127492	0.0539488	0.127492	1	Tubulin (in microtubules)
24	Mitochondrial ketone bodies biosynthesis and metabolism	27	0.0539488	0.127492	0.0539488	0.127492	1	ACAT1
25	Cysteine-glutamate metabolism	29	0.057833	0.127492	0.057833	0.127492	1	AATC
26	Influence of low doses of Arsenite on glucose uptake in adipocytes	31	0.0617021	0.127492	0.0617021	0.127492	1	Tubulin (in microtubules)
27	LRRK2 in neurons in Parkinson's disease	33	0.0655561	0.127492	0.0655561	0.127492	1	Tubulin (in microtubules)
28	Apoptosis and survival_Granzyme B signaling	33	0.0655561	0.127492	0.0655561	0.127492	1	Tubulin alpha
29	p53 signaling in Prostate Cancer	33	0.0655561	0.127492	0.0655561	0.127492	1	Tubulin (in microtubules)
30	Development_Role of CDK5 in neuronal development	34	0.0674774	0.127492	0.0674774	0.127492	1	Tubulin (in microtubules)
31	Sulfur metabolism	35	0.069395	0.127492	0.069395	0.127492	1	AATC
32	G-protein signaling_RAC1 in cellular process	36	0.0713088	0.127492	0.0713088	0.127492	1	BAIAP2
33	Nitrogen metabolism	36	0.0713088	0.127492	0.0713088	0.127492	1	GLNA
34	Pentose phosphate pathway	44	0.0864855	0.14174	0.0864855	0.14174	1	GPI
35	Retinal ganglion cell damage in glaucoma	44	0.0864855	0.14174	0.0864855	0.14174	1	NSGPeroxidase
36	L-Alanine and L-cysteine metabolism	44	0.0864855	0.14174	0.0864855	0.14174	1	AATC
37	Development_Angiotensin activation of Akt	46	0.0902427	0.142183	0.0902427	0.142183	1	NSGPeroxidase
38	wtCFTR and deltaF508 traffic / Membrane expression (normal and CF)	47	0.0921158	0.142183	0.0921158	0.142183	1	Tubulin (in microtubules)
39	Development_Role of Thyroid hormone in regulation of oligodendrocyte differentiation	48	0.0939852	0.142183	0.0939852	0.142183	1	GLNA
40	Gamma-aminobutyrate (GABA) biosynthesis and metabolism	53	0.103278	0.146772	0.103278	0.146772	1	AATC
41	Neurophysiological process_Dynein-dynactin motor complex in axonal transport in neurons	54	0.105125	0.146772	0.105125	0.146772	1	Tubulin (in microtubules)
42	Immune response_T cell receptor signaling pathway	55	0.106969	0.146772	0.106969	0.146772	1	MMS2
43	Tau pathology in Alzheimer disease	55	0.106969	0.146772	0.106969	0.146772	1	Tubulin (in microtubules)
44	Mitochondrial dysfunction in neurodegenerative diseases	59	0.114309	0.148587	0.114309	0.148587	1	SDHA
45	Regulation of CFTR activity (normal and CF)	62	0.119776	0.148587	0.119776	0.148587	1	Tubulin (in microtubules)
46	Propionate metabolism p.2	63	0.121591	0.148587	0.121591	0.148587	1	ACAT1
47	Transport_Macropinocytosis regulation by growth factors	63	0.121591	0.148587	0.121591	0.148587	1	BAIAP2
48	Butanoate metabolism	63	0.121591	0.148587	0.121591	0.148587	1	ACAT1
49	Plasmalogen biosynthesis	64	0.123403	0.148587	0.123403	0.148587	1	PLA2
50	Galactose metabolism	67	0.128817	0.152004	0.128817	0.152004	1	HXK1

## Sheet: Info
A complete list of significant enriched pathways reaching a p-value <0.05 from ML-dDG. The data was acquired using the software Metacore as detailed below.
Info
General
Date	2017-05-23
Server	portal.genego.com
Version	6.30.68780
Name	Fernando
Login	fcendes
Workflow Settings
Type	Enrichment
Signals	both
Distribution	intersection	Size		Threshold	0
Sorting method	statistically significant	21		P-value	1
Active Data
Name	Type
Metacore_ML-vDG	General
