# Supplementary material for: Laser microdissection-based microproteomics of the hippocampus of a rat epilepsy model reveals regional differences in protein abundances
Source: Sci Rep. 2020 Mar 10;10:4412. doi: 10.1038/s41598-020-61401-8 (PMC7064578; doi:10.1038/s41598-020-61401-8)
Supplement: Supplementary file 14 — Supplementary Dataset 13. [file 41598_2020_61401_MOESM14_ESM.xlsx]

## Sheet: Sheet10
		Supplementary Dataset 13. List of the top 10 proteins -up and downregulated, which do not match with any transcript identified in the transcriptomic data (data published in reference 24).
		Protein name	Log2FC	P-value	Adj.pvalue	Accession number	GeneSymbol	Exclusive
		GL-dDG Top 10 upregulated proteins with no matching transcripts
		Uncharacterized protein	1.44029	0.00332554	0.398649	A0A0G2K613	A0A0G2K613	yes
		Proteasome subunit alpha type-2	1.26626	0.0231188	0.599215	P17220	Psma2	no
		Serum albumin	1.20826	0.0418411	0.703958	P02770	Alb	yes
		Ornithine aminotransferase, mitochondrial	1.15025	0.0380055	0.679396	P04182	Oat	yes
		Fatty acid-binding protein, epidermal	1.09224	0.019538	0.573739	P55053	Fabp5	no
		F-actin-capping protein subunit beta	1.03423	0.0170829	0.546083	Q5XI32	Capzb	yes
		PC4 and SFRS1-interacting protein	0.976224	0.000438588	0.200415	Q566D6	Psip1	no
		Protein RUFY3	0.918216	0.00117233	0.224852	Q5FVJ0	Rufy3	yes
		Glutathione S-transferase	0.8022	0.0197428	0.573739	B6DYP8	Gsta1	yes
		Septin-2	0.744192	0.000835933	0.200415	Q91Y81	Sept2.	no
		GL-dDG Top 10 downregulated proteins with no matching transcripts
		Synaptojanin-1	-2.02581	0.000610775	0.200415	Q62910	Synj1	yes
		X-prolyl aminopeptidase (Aminopeptidase P) 1, soluble, isoform CRA_a	-1.6642	0.00615692	0.50256	A0A0G2JV31	Xpnpep1	yes
		Histidine triad nucleotide-binding protein 1	-1.54844	0.012117	0.545719	P62959	Hint1	yes
		Eukaryotic translation initiation factor 5	-1.47579	0.0137525	0.545719	Q07205	Eif5	no
		ATP synthase-coupling factor 6, mitochondrial	-1.42821	0.00173278	0.276955	P21571	Atp5j	yes
		NADH dehydrogenase (Ubiquinone) Fe-S protein 3 (Predicted)	-1.41591	0.00675072	0.50256	D3ZG43	Ndufs3	no
		Ankyrin 2	-1.37373	0.00211121	0.289236	F1M9N9	Ank2	no
		Thimet oligopeptidase	-1.32714	0.0471169	0.779053	P24155	Thop1	yes
		Dihydrolipoyllysine-residue acetyltransferase component of pyruvate dehydrogenase complex, mitochondrial	-1.27375	0.0169176	0.546083	P08461	Dlat	yes
		Ferritin	-1.11207	0.0153644	0.545719	Q66HI5	Fth1	no
		ML-dDG Top 10 upregulated proteins with no matching transcripts
		Zero beta-globin	1.20869	0.00833511	0.532256	Q63011	Q63011	no
		Tubulin polymerization-promoting protein family member 3	1.36309	0.00239712	0.483799	Q5PPN5	Tppp3	no
		NEDD8	1.56268	0.00630134	0.532256	A0A0G2K4G3	Nedd8	yes
		Fascin	1.99733	0.0486501	0.983243	P85845	Fscn1	yes
		Actin-related protein 2/3 complex subunit 3	2.21797	0.00324697	0.483799	B2GV73	Arpc3	yes
		ML-dDG Top 10 downregulated proteins with no matching transcripts
		Isocitrate dehydrogenase [NAD] subunit alpha, mitochondrial	-1.6059	0.0463229	0.983243	Q99NA5	Idh3a	no
		Inositol monophosphatase 1	-1.55047	0.00311503	0.483799	F1M978	Impa1	no
		Clathrin coat assembly protein AP180	-1.53154	0.0212524	0.863619	A0A0G2K0B6	Snap91	yes
		Divalent cation tolerant protein CUTA, isoform CRA_c	-1.30729	0.00678688	0.532256	A0A0G2JT00	Cuta	yes
		C-terminal-binding protein 1	-1.03883	0.00758406	0.532256	F7FG31	Ctbp1	yes
		Rab GDP dissociation inhibitor alpha	-1.01992	0.0141751	0.792033	P50398	Gdi1	yes
		Protein lin-7 homolog A	-0.907778	0.0276724	0.983243	F1LQV9	Lin7a	yes
		Kinesin family member 21A	-0.900591	0.0437238	0.983243	D4A1V5	Kif21a	yes
		Spectrin beta chain	-0.804002	0.0200152	0.863619	F1MA36	Sptbn2	yes
		GL-vDG Top 10 upregulated proteins with no matching transcripts
		Endoplasmic reticulum resident protein 29	1.16307	0.00122643	0.309083	P52555	Erp29	yes
		Alanine--tRNA ligase, cytoplasmic	1.16197	0.0209985	0.471931	P50475	Aars	yes
		Inositol monophosphatase 1	1.11519	0.00739161	0.368759	F1M978	Impa1	no
		NOVA alternative-splicing regulator 2	1.09124	0.0104967	0.412796	F1M4H5	Nova2	yes
		RCG61099, isoform CRA_b	1.07303	0.0216813	0.474874	A0A0U1RRV7	Srsf3	yes
		Cytosol aminopeptidase	1.0036	0.00698671	0.368759	Q68FS4	Lap3	no
		Hyaluronan and proteoglycan link protein 4	0.988384	0.0393607	0.530765	D3Z9H2	Hapln4	yes
		Septin-2	0.855443	0.0496409	0.594367	Q91Y81	Sept2.	no
		Vinculin	0.835892	0.0349656	0.530046	R9PXU6	Vcl	yes
		RuvB-like 1	0.694022	0.0133251	0.425072	P60123	Ruvbl1	no
		GL-vDG Top 10 downregulated proteins with no matching transcripts
		Clathrin heavy chain	-2.68111	0.0234433	0.489583	F1M779	Cltc	yes
		40S ribosomal protein S8	-2.3653	0.02636	0.508782	B2RYR8	Rps8	yes
		Creatine kinase, mitochondrial 1, ubiquitous	-2.2578	6.56017e-05	0.0589103	Q5BJT9	Ckmt1	yes
		Beta-synuclein	-2.01667	0.0380851	0.530765	A0A0G2JSQ1	Sncb	yes
		ATPase, H+ transporting, V1 subunit E isoform 1, isoform CRA_a	-2.0089	0.0164472	0.447564	G3V7L8	Atp6v1e1	yes
		Protein phosphatase methylesterase 1	-1.93933	0.0271782	0.508782	Q4FZT2	Ppme1	yes
		Cullin-associated NEDD8-dissociated protein 1	-1.91203	0.0182714	0.471931	P97536	Cand1	yes
		Non-POU domain-containing octamer-binding protein	-1.85457	0.00925833	0.412796	Q5FVM4	Nono	yes
		Myotrophin	-1.81181	0.0401915	0.530765	P62775	Mtpn	yes
		Protein kinase C and casein kinase substrate in neurons protein 1	-1.57434	0.0326539	0.517183	Q9Z0W5	Pacsin1	yes
		ML-vDG Top 10 upregulated proteins with no matching transcripts
		Myosin regulatory light chain 12B	2.2799	0.00128077	0.206695	A0A0G2JSW0	Myl12b	yes
		Tubulin polymerization-promoting protein family member 3	0.993528	0.00337906	0.252178	Q5PPN5	Tppp3	no
		Cytoplasmic FMR1-interacting protein 2	1.76378	0.0322238	0.636123	A0A0G2JT63	Cyfip2	yes
		Synaptogyrin 3	1.34609	0.0367557	0.699671	D4ABK1	Syngr3	yes
		ML-vDG Top 10 downregulated proteins with no matching transcripts
		Serine/threonine-protein phosphatase	-2.76882	0.00594156	0.271424	A0A0G2JYA4	LOC100362453	yes
		Tubulin beta-2A chain	-1.96366	0.00193897	0.206695	P85108	Tubb2a	yes
		Peroxiredoxin-6	-1.90298	0.00914964	0.34834	O35244	Prdx6	yes
		Aspartate aminotransferase, cytoplasmic	-1.7512	0.00425817	0.252178	P13221	Got1	yes
		Glutamine synthetase	-1.68106	0.00485126	0.258572	P09606	Glul	no
		Isocitrate dehydrogenase [NAD] subunit alpha, mitochondrial	-1.61986	0.0446328	0.733133	Q99NA5	Idh3a	no
		NADH dehydrogenase (Ubiquinone) Fe-S protein 3 (Predicted), isoform CRA_c	-1.61319	0.0016171	0.206695	D3ZG43	Ndufs3	no
		ABRA C-terminal-like	-1.60963	0.0310935	0.636123	D3ZSL2	Abracl	yes
		Protein DJ-1	-1.57133	0.0220522	0.585166	O88767	Park7	yes
		Oxidation resistance protein 1	-1.50618	0.00106021	0.206695	A0A0G2K7Y2	Oxr1	no
